# Supplementary material for: Comprehensive Analysis of Subtype-Specific Molecular Characteristics of Colon Cancer: Specific Genes, Driver Genes, Signaling Pathways, and Immunotherapy Responses
Source: Front Cell Dev Biol. 2021 Nov 29;9:758776. doi: 10.3389/fcell.2021.758776 (PMC8667669; doi:10.3389/fcell.2021.758776)
Supplement: Supplementary file 9 [file Table_1.XLS]

## Sheet: Table S1
geneid	GENE name	subtype	geneid	GENE name	subtype	geneid	gene name	subtype
ENSG00000172410	INSL5	CMS1	ENSG00000254645	0	CMS1	ENSG00000280599	AC068121.1	CMS1
ENSG00000156284	CLDN8	CMS1	ENSG00000274956	#N/A	CMS1	ENSG00000277030	MIR8071-2	CMS4
ENSG00000091138	SLC26A3	CMS1	ENSG00000214381	LINC00488	CMS1	ENSG00000199053	MIR324	CMS4
ENSG00000119121	TRPM6	CMS1	ENSG00000267466	0	CMS1	ENSG00000276987	MIR6848	CMS4
ENSG00000155850	SLC26A2	CMS1	ENSG00000250056	LINC01018	CMS1	ENSG00000266555	MIR3145	CMS4
ENSG00000135220	UGT2A3	CMS1	ENSG00000254533	0	CMS1	ENSG00000264455	MIR4721	CMS4
ENSG00000171403	KRT9	CMS1	ENSG00000267506	0	CMS1	ENSG00000266751	MIR3661	CMS4
ENSG00000137634	NXPE4	CMS1	ENSG00000274275	0	CMS1	ENSG00000263820	AC005702.2	CMS4
ENSG00000163586	FABP1	CMS1	ENSG00000225953	SATB2-AS1	CMS1	ENSG00000276967	ENSG00000276967	CMS4
ENSG00000113805	CNTN3	CMS1	ENSG00000249816	LINC00964	CMS1	ENSG00000280888	AF111168.2	CMS4
ENSG00000162992	NEUROD1	CMS1	ENSG00000274253	0	CMS1	ENSG00000266701	AC005702.4	CMS4
ENSG00000175329	ISX	CMS1	ENSG00000256039	LINC02446	CMS1	ENSG00000265638	AC005702.3	CMS4
ENSG00000134240	HMGCS2	CMS1	ENSG00000257955	0	CMS1
ENSG00000172782	FADS6	CMS1	ENSG00000275155	0	CMS1
ENSG00000169271	HSPB3	CMS1	ENSG00000173077	DELEC1	CMS1
ENSG00000162761	LMX1A	CMS1	ENSG00000226465	0	CMS1
ENSG00000007216	SLC13A2	CMS1	ENSG00000228737	0	CMS1
ENSG00000174279	EVX2	CMS1	ENSG00000248884	0	CMS1
ENSG00000188373	C10orf99	CMS1	ENSG00000236924	0	CMS1
ENSG00000189013	KIR2DL4	CMS1	ENSG00000250378	0	CMS1
ENSG00000139209	SLC38A4	CMS1	ENSG00000254290	0	CMS1
ENSG00000280165	PCDH20	CMS1	ENSG00000272788	0	CMS1
ENSG00000167800	TBX10	CMS1	ENSG00000244203	FOXP1-AS1	CMS1
ENSG00000113889	KNG1	CMS1	ENSG00000268686	0	CMS1
ENSG00000145649	GZMA	CMS1	ENSG00000146666	LINC00525	CMS1
ENSG00000205277	MUC12	CMS1	ENSG00000266378	0	CMS1
ENSG00000198797	BRINP2	CMS1	ENSG00000256312	0	CMS1
ENSG00000178171	AMER3	CMS1	ENSG00000237361	TUSC8	CMS1
ENSG00000183036	PCP4	CMS1	ENSG00000278910	BANCR	CMS1
ENSG00000072133	RPS6KA6	CMS1	ENSG00000281016	0	CMS1
ENSG00000068615	REEP1	CMS1	ENSG00000249352	LINC02198	CMS1
ENSG00000134545	KLRC1	CMS1	ENSG00000277831	0	CMS1
ENSG00000196900	TEX43	CMS1	ENSG00000255328	0	CMS1
ENSG00000122121	XPNPEP2	CMS1	ENSG00000237512	UNC5B-AS1	CMS1
ENSG00000103485	QPRT	CMS1	ENSG00000231201	0	CMS1
ENSG00000142149	HUNK	CMS1	ENSG00000253348	0	CMS1
ENSG00000214872	SMTNL1	CMS1	ENSG00000264727	0	CMS1
ENSG00000162383	SLC1A7	CMS1	ENSG00000254791	FAR1-IT1	CMS1
ENSG00000179133	C10orf67	CMS1	ENSG00000233589	0	CMS1
ENSG00000119915	ELOVL3	CMS1	ENSG00000241560	ZBTB20-AS1	CMS1
ENSG00000118156	ZNF541	CMS1	ENSG00000223528	0	CMS1
ENSG00000053108	FSTL4	CMS1	ENSG00000248359	0	CMS1
ENSG00000132821	VSTM2L	CMS1	ENSG00000236559	BCL2L1-AS1	CMS1
ENSG00000064692	SNCAIP	CMS1	ENSG00000224609	0	CMS1
ENSG00000102924	CBLN1	CMS1	ENSG00000251497	PITPNM2-AS1	CMS1
ENSG00000077063	CTTNBP2	CMS1	ENSG00000262370	0	CMS1
ENSG00000101470	TNNC2	CMS1	ENSG00000272033	0	CMS1
ENSG00000165621	OXGR1	CMS1	ENSG00000233854	POU6F2-AS2	CMS1
ENSG00000125998	FAM83C	CMS1	ENSG00000260597	0	CMS1
ENSG00000101333	PLCB4	CMS1	ENSG00000250133	HOXC-AS2	CMS1
ENSG00000130054	FAM155B	CMS1	ENSG00000231482	0	CMS1
ENSG00000173432	SAA1	CMS1	ENSG00000233064	0	CMS1
ENSG00000151490	PTPRO	CMS1	ENSG00000235736	0	CMS1
ENSG00000185666	SYN3	CMS1	ENSG00000226367	ST7-AS2	CMS1
ENSG00000253368	TRNP1	CMS1	ENSG00000274421	0	CMS1
ENSG00000177398	UMODL1	CMS1	ENSG00000260834	0	CMS1
ENSG00000160224	AIRE	CMS1	ENSG00000249413	0	CMS1
ENSG00000163888	CAMK2N2	CMS1	ENSG00000250698	0	CMS1
ENSG00000105398	SULT2A1	CMS1	ENSG00000273443	0	CMS1
ENSG00000109851	DBX1	CMS1	ENSG00000233085	0	CMS1
ENSG00000104044	OCA2	CMS1	ENSG00000231131	LNCAROD	CMS1
ENSG00000102445	RUBCNL	CMS1	ENSG00000266371	0	CMS1
ENSG00000275714	H3C1	CMS1	ENSG00000269446	0	CMS1
ENSG00000078814	MYH7B	CMS1	ENSG00000264630	PRKCA-AS1	CMS1
ENSG00000165443	PHYHIPL	CMS1	ENSG00000261838	0	CMS1
ENSG00000185087	FAM169B	CMS1	ENSG00000240086	0	CMS1
ENSG00000134873	CLDN10	CMS1	ENSG00000264853	0	CMS1
ENSG00000146276	GABRR1	CMS1	ENSG00000277011	0	CMS1
ENSG00000057468	MSH4	CMS1	ENSG00000275278	0	CMS1
ENSG00000101074	R3HDML	CMS1	ENSG00000236094	LINC00545	CMS1
ENSG00000099954	CECR2	CMS1	ENSG00000242795	0	CMS1
ENSG00000183775	KCTD16	CMS1	ENSG00000250971	0	CMS1
ENSG00000169006	NTSR2	CMS1	ENSG00000226746	SMCR5	CMS1
ENSG00000178796	RIIAD1	CMS1	ENSG00000250829	0	CMS1
ENSG00000197757	HOXC6	CMS1	ENSG00000270919	0	CMS1
ENSG00000185130	H2BC13	CMS1	ENSG00000230725	0	CMS1
ENSG00000255071	SAA2-SAA4	CMS1	ENSG00000226249	0	CMS1
ENSG00000188176	SMTNL2	CMS1	ENSG00000235934	0	CMS1
ENSG00000206549	0	CMS1	ENSG00000279175	0	CMS1
ENSG00000114113	RBP2	CMS1	ENSG00000249743	0	CMS1
ENSG00000101850	GPR143	CMS1	ENSG00000237721	AF064858.11	CMS1
ENSG00000158014	SLC30A2	CMS1	ENSG00000274598	0	CMS1
ENSG00000179603	GRM8	CMS1	ENSG00000232560	LINC01549	CMS1
ENSG00000204889	KRT40	CMS1	ENSG00000231683	0	CMS1
ENSG00000178363	CALML3	CMS1	ENSG00000262445	0	CMS1
ENSG00000227877	MRLN	CMS1	ENSG00000232023	LINC01807	CMS1
ENSG00000143839	REN	CMS1	ENSG00000231252	0	CMS1
ENSG00000213512	GBP7	CMS1	ENSG00000228358	LINC02263	CMS1
ENSG00000184471	C1QTNF8	CMS1	ENSG00000257127	CLLU1	CMS1
ENSG00000112299	VNN1	CMS1	ENSG00000261120	0	CMS1
ENSG00000134339	SAA2	CMS1	ENSG00000263520	LINC02563	CMS1
ENSG00000186526	CYP4F8	CMS1	ENSG00000268257	AIRN	CMS1
ENSG00000154856	APCDD1	CMS1	ENSG00000257893	LINC02404	CMS1
ENSG00000141316	SPACA3	CMS1	ENSG00000265554	0	CMS1
ENSG00000081138	CDH7	CMS1	ENSG00000248538	0	CMS1
ENSG00000140093	SERPINA10	CMS1	ENSG00000234235	BOK-AS1	CMS1
ENSG00000168243	GNG4	CMS1	ENSG00000238178	0	CMS1
ENSG00000133454	MYO18B	CMS1	ENSG00000225548	LINC01980	CMS1
ENSG00000189099	PRSS48	CMS1	ENSG00000280800	0	CMS1
ENSG00000188338	SLC38A3	CMS1	ENSG00000249509	NEUROG2-AS1	CMS1
ENSG00000104313	EYA1	CMS1	ENSG00000253405	EVX1-AS	CMS1
ENSG00000188408	MAGEB5	CMS1	ENSG00000248740	LINC02428	CMS1
ENSG00000274641	H2BC17	CMS1	ENSG00000261863	LINC01996	CMS1
ENSG00000064195	DLX3	CMS1	ENSG00000261780	LINC02582	CMS1
ENSG00000241186	TDGF1	CMS1	ENSG00000224122	POU6F2-AS1	CMS1
ENSG00000169067	ACTBL2	CMS1	ENSG00000258551	0	CMS1
ENSG00000116014	KISS1R	CMS1	ENSG00000234859	0	CMS1
ENSG00000177984	LCN15	CMS1	ENSG00000249942	0	CMS1
ENSG00000156076	WIF1	CMS1	ENSG00000256298	0	CMS1
ENSG00000124233	SEMG1	CMS1	ENSG00000227400	0	CMS1
ENSG00000278637	H4C1	CMS1	ENSG00000253929	CASC21	CMS1
ENSG00000149295	DRD2	CMS1	ENSG00000251164	HULC	CMS1
ENSG00000106536	POU6F2	CMS1	ENSG00000276122	0	CMS1
ENSG00000179111	HES7	CMS1	ENSG00000230798	FOXD3-AS1	CMS2
ENSG00000137747	TMPRSS13	CMS1	ENSG00000268628	0	CMS2
ENSG00000159708	LRRC36	CMS1	ENSG00000276542	0	CMS2
ENSG00000179148	ALOXE3	CMS1	ENSG00000231772	0	CMS2
ENSG00000161652	IZUMO2	CMS1	ENSG00000224322	0	CMS2
ENSG00000123561	SERPINA7	CMS1	ENSG00000099869	IGF2-AS	CMS2
ENSG00000121743	GJA3	CMS1	ENSG00000258386	0	CMS2
ENSG00000057593	F7	CMS1	ENSG00000238276	0	CMS2
ENSG00000106038	EVX1	CMS1	ENSG00000214691	LINC01913	CMS2
ENSG00000151650	VENTX	CMS1	ENSG00000171889	MIR31HG	CMS2
ENSG00000100253	MIOX	CMS1	ENSG00000258661	0	CMS3
ENSG00000180537	RNF182	CMS1	ENSG00000260661	0	CMS3
ENSG00000100593	ISM2	CMS1	ENSG00000259001	0	CMS3
ENSG00000204422	0	CMS1	ENSG00000224958	PGM5-AS1	CMS4
ENSG00000168631	MUCL3	CMS1	ENSG00000258247	RP11-167N24.6	CMS4
ENSG00000184270	H2AC21	CMS1	ENSG00000237125	HAND2-AS1	CMS4
ENSG00000279508	AL589743.1	CMS1	ENSG00000261292	0	CMS4
ENSG00000197153	H3C12	CMS1	ENSG00000227136	LINC00595	CMS4
ENSG00000180305	WFDC10A	CMS1	ENSG00000267328	0	CMS4
ENSG00000251493	FOXD1	CMS1	ENSG00000272372	0	CMS4
ENSG00000110680	CALCA	CMS1	ENSG00000174403	MIR1-1HG-AS1	CMS4
ENSG00000181143	MUC16	CMS1	ENSG00000203808	BVES-AS1	CMS4
ENSG00000108417	KRT37	CMS1	ENSG00000223774	0	CMS4
ENSG00000140807	NKD1	CMS1	ENSG00000259478	0	CMS4
ENSG00000197079	KRT35	CMS1	ENSG00000267405	0	CMS4
ENSG00000073067	CYP2W1	CMS1	ENSG00000260947	0	CMS4
ENSG00000042832	TG	CMS1	ENSG00000261672	RP11-475B2.1	CMS4
ENSG00000170523	KRT83	CMS1	ENSG00000254510	0	CMS4
ENSG00000164398	ACSL6	CMS1	ENSG00000258537	FRMD6-AS2	CMS4
ENSG00000278705	H4C2	CMS1	ENSG00000267505	0	CMS4
ENSG00000110195	FOLR1	CMS1	ENSG00000262097	LINC02185	CMS4
ENSG00000094796	KRT31	CMS1	ENSG00000254204	0	CMS4
ENSG00000168065	SLC22A11	CMS1	ENSG00000246379	0	CMS4
ENSG00000205899	BHLHA9	CMS1	ENSG00000226237	GAS1RR	CMS4
ENSG00000133488	SEC14L4	CMS1	ENSG00000225670	CADM3-AS1	CMS4
ENSG00000163207	IVL	CMS1	ENSG00000229019	0	CMS4
ENSG00000212993	POU5F1B	CMS1	ENSG00000253105	0	CMS4
ENSG00000125207	PIWIL1	CMS1	ENSG00000237179	LINC01797	CMS4
ENSG00000166396	SERPINB7	CMS1	ENSG00000236333	TRHDE-AS1	CMS4
ENSG00000147381	MAGEA4	CMS1	ENSG00000272511	RP11-180N14.1	CMS4
ENSG00000174450	GOLGA6L2	CMS1	ENSG00000229116	0	CMS4
ENSG00000182798	MAGEB17	CMS1	ENSG00000256650	RERG-IT1	CMS4
ENSG00000204424	LY6G6F	CMS1	ENSG00000205056	LINC02397	CMS4
ENSG00000221986	MYBPHL	CMS1	ENSG00000269553	0	CMS4
ENSG00000244355	LY6G6D	CMS1	ENSG00000233117	LINC00702	CMS4
ENSG00000182379	NXPH4	CMS1	ENSG00000226031	FGF13-AS1	CMS4
ENSG00000171759	PAH	CMS1	ENSG00000267653	0	CMS4
ENSG00000102243	VGLL1	CMS1	ENSG00000248994	0	CMS4
ENSG00000255552	LY6G6E	CMS1	ENSG00000224957	LINC01266	CMS4
ENSG00000188064	WNT7B	CMS1	ENSG00000248464	FGF10-AS1	CMS4
ENSG00000250641	LY6G6F-LY6G6D	CMS1	ENSG00000253661	ZFHX4-AS1	CMS4
ENSG00000178403	NEUROG2	CMS1	ENSG00000265179	0	CMS4
ENSG00000168505	GBX2	CMS1	ENSG00000205562	0	CMS4
ENSG00000170835	CEL	CMS1	ENSG00000260304	0	CMS4
ENSG00000078579	FGF20	CMS1	ENSG00000267984	0	CMS4
ENSG00000043355	ZIC2	CMS1	ENSG00000271736	LINC02772	CMS4
ENSG00000185247	MAGEA11	CMS1	ENSG00000272489	0	CMS4
ENSG00000136352	NKX2-1	CMS1	ENSG00000230390	LINC01048	CMS4
ENSG00000203783	PRR9	CMS1	ENSG00000279582	SC22CB-109E1.1	CMS4
ENSG00000108244	KRT23	CMS1	ENSG00000268592	0	CMS4
ENSG00000170454	KRT75	CMS1	ENSG00000275966	RP11-1055B8.9	CMS4
ENSG00000135374	ELF5	CMS1	ENSG00000253658	LINC01592	CMS4
ENSG00000139800	ZIC5	CMS1	ENSG00000259952	0	CMS4
ENSG00000185269	NOTUM	CMS1	ENSG00000234277	LINC01641	CMS4
ENSG00000205221	VIT	CMS2	ENSG00000281591	DBET	CMS4
ENSG00000214814	FER1L6	CMS2	ENSG00000265597	AL590764.1	CMS4
ENSG00000129048	ACKR4	CMS2	ENSG00000244239	0	CMS4
ENSG00000262655	SPON1	CMS2	ENSG00000249835	VCAN-AS1	CMS4
ENSG00000132938	MTUS2	CMS2	ENSG00000248362	0	CMS4
ENSG00000166664	CHRFAM7A	CMS2	ENSG00000260585	0	CMS4
ENSG00000165272	AQP3	CMS2	ENSG00000258868	0	CMS4
ENSG00000269720	CCDC194	CMS2	ENSG00000240893	LINC02042	CMS4
ENSG00000171811	CFAP46	CMS2	ENSG00000267105	0	CMS4
ENSG00000169903	TM4SF4	CMS2	ENSG00000261039	LINC02544	CMS4
ENSG00000168779	SHOX2	CMS2	ENSG00000266402	SNHG25	CMS4
ENSG00000196228	SULT1C3	CMS2	ENSG00000224879	0	CMS4
ENSG00000160181	TFF2	CMS2
ENSG00000110427	KIAA1549L	CMS2
ENSG00000265203	RBP3	CMS2
ENSG00000094755	GABRP	CMS2
ENSG00000109511	ANXA10	CMS2
ENSG00000188624	IGFL3	CMS2
ENSG00000120875	DUSP4	CMS2
ENSG00000126583	PRKCG	CMS2
ENSG00000132911	NMUR2	CMS2
ENSG00000204866	IGFL2	CMS2
ENSG00000136327	NKX2-8	CMS2
ENSG00000184995	IFNE	CMS2
ENSG00000229314	ORM1	CMS2
ENSG00000189280	GJB5	CMS2
ENSG00000137473	TTC29	CMS2
ENSG00000167244	IGF2	CMS2
ENSG00000215182	MUC5AC	CMS2
ENSG00000057149	SERPINB3	CMS2
ENSG00000163209	SPRR3	CMS2
ENSG00000129451	KLK10	CMS2
ENSG00000275896	PRSS2	CMS2
ENSG00000161798	AQP5	CMS2
ENSG00000174502	SLC26A9	CMS2
ENSG00000206557	TRIM71	CMS2
ENSG00000066405	CLDN18	CMS2
ENSG00000169469	SPRR1B	CMS2
ENSG00000169474	SPRR1A	CMS2
ENSG00000186038	HTR3E	CMS3
ENSG00000019102	VSIG2	CMS3
ENSG00000152292	SH2D6	CMS3
ENSG00000179914	ITLN1	CMS3
ENSG00000127588	GNG13	CMS3
ENSG00000197410	DCHS2	CMS3
ENSG00000164816	DEFA5	CMS3
ENSG00000158764	ITLN2	CMS3
ENSG00000177551	NHLH2	CMS3
ENSG00000175426	PCSK1	CMS3
ENSG00000165066	NKX6-3	CMS3
ENSG00000186474	KLK12	CMS3
ENSG00000256188	TAS2R30	CMS3
ENSG00000134812	CBLIF	CMS3
ENSG00000123407	HOXC12	CMS3
ENSG00000111404	RERGL	CMS4
ENSG00000108231	LGI1	CMS4
ENSG00000130226	DPP6	CMS4
ENSG00000034971	MYOC	CMS4
ENSG00000171246	NPTX1	CMS4
ENSG00000165553	NGB	CMS4
ENSG00000018625	ATP1A2	CMS4
ENSG00000185681	MORN5	CMS4
ENSG00000166091	CMTM5	CMS4
ENSG00000136546	SCN7A	CMS4
ENSG00000165072	MAMDC2	CMS4
ENSG00000125851	PCSK2	CMS4
ENSG00000109132	PHOX2B	CMS4
ENSG00000162706	CADM3	CMS4
ENSG00000175785	PRIMA1	CMS4
ENSG00000115593	SMYD1	CMS4
ENSG00000133392	MYH11	CMS4
ENSG00000164122	ASB5	CMS4
ENSG00000164530	PI16	CMS4
ENSG00000141338	ABCA8	CMS4
ENSG00000196616	ADH1B	CMS4
ENSG00000118729	CASQ2	CMS4
ENSG00000179915	NRXN1	CMS4
ENSG00000015592	STMN4	CMS4
ENSG00000182253	SYNM	CMS4
ENSG00000169933	FRMPD4	CMS4
ENSG00000102683	SGCG	CMS4
ENSG00000130176	CNN1	CMS4
ENSG00000163017	ACTG2	CMS4
ENSG00000119147	ECRG4	CMS4
ENSG00000150625	GPM6A	CMS4
ENSG00000114200	BCHE	CMS4
ENSG00000104332	SFRP1	CMS4
ENSG00000071991	CDH19	CMS4
ENSG00000122367	LDB3	CMS4
ENSG00000165966	PDZRN4	CMS4
ENSG00000196767	POU3F4	CMS4
ENSG00000078549	ADCYAP1R1	CMS4
ENSG00000115665	SLC5A7	CMS4
ENSG00000170091	NSG2	CMS4
ENSG00000168477	TNXB	CMS4
ENSG00000113196	HAND1	CMS4
ENSG00000175161	CADM2	CMS4
ENSG00000204071	TCEAL6	CMS4
ENSG00000164107	HAND2	CMS4
ENSG00000204687	MAS1L	CMS4
ENSG00000068976	PYGM	CMS4
ENSG00000180875	GREM2	CMS4
ENSG00000040731	CDH10	CMS4
ENSG00000175084	DES	CMS4
ENSG00000080224	EPHA6	CMS4
ENSG00000092009	CMA1	CMS4
ENSG00000147588	PMP2	CMS4
ENSG00000262543	SMIM28	CMS4
ENSG00000106809	OGN	CMS4
ENSG00000144891	AGTR1	CMS4
ENSG00000206579	XKR4	CMS4
ENSG00000112936	C7	CMS4
ENSG00000149575	SCN2B	CMS4
ENSG00000172403	SYNPO2	CMS4
ENSG00000186462	NAP1L2	CMS4
ENSG00000152137	HSPB8	CMS4
ENSG00000121871	SLITRK3	CMS4
ENSG00000158445	KCNB1	CMS4
ENSG00000108018	SORCS1	CMS4
ENSG00000004776	HSPB6	CMS4
ENSG00000120729	MYOT	CMS4
ENSG00000163431	LMOD1	CMS4
ENSG00000013293	SLC7A14	CMS4
ENSG00000181072	CHRM2	CMS4
ENSG00000169760	NLGN1	CMS4
ENSG00000170381	SEMA3E	CMS4
ENSG00000166831	RBPMS2	CMS4
ENSG00000087258	GNAO1	CMS4
ENSG00000168356	SCN11A	CMS4
ENSG00000166573	GALR1	CMS4
ENSG00000111262	KCNA1	CMS4
ENSG00000198523	PLN	CMS4
ENSG00000048540	LMO3	CMS4
ENSG00000260230	FRRS1L	CMS4
ENSG00000065534	MYLK	CMS4
ENSG00000204065	TCEAL5	CMS4
ENSG00000186675	MAGEE2	CMS4
ENSG00000152092	ASTN1	CMS4
ENSG00000053328	METTL24	CMS4
ENSG00000022267	FHL1	CMS4
ENSG00000153820	SPHKAP	CMS4
ENSG00000089250	NOS1	CMS4
ENSG00000109906	ZBTB16	CMS4
ENSG00000067840	PDZD4	CMS4
ENSG00000113594	LIFR	CMS4
ENSG00000180660	MAB21L1	CMS4
ENSG00000050030	NEXMIF	CMS4
ENSG00000214575	CPEB1	CMS4
ENSG00000127241	MASP1	CMS4
ENSG00000181195	PENK	CMS4
ENSG00000156218	ADAMTSL3	CMS4
ENSG00000172020	GAP43	CMS4
ENSG00000196104	SPOCK3	CMS4
ENSG00000152954	NRSN1	CMS4
ENSG00000132872	SYT4	CMS4
ENSG00000149596	JPH2	CMS4
ENSG00000170153	RNF150	CMS4
ENSG00000167654	ATCAY	CMS4
ENSG00000184601	C14orf180	CMS4
ENSG00000139910	NOVA1	CMS4
ENSG00000145362	ANK2	CMS4
ENSG00000106278	PTPRZ1	CMS4
ENSG00000253250	C8orf88	CMS4
ENSG00000168497	CAVIN2	CMS4
ENSG00000101938	CHRDL1	CMS4
ENSG00000268861	0	CMS4
ENSG00000113327	GABRG2	CMS4
ENSG00000149591	TAGLN	CMS4
ENSG00000184672	RALYL	CMS4
ENSG00000141052	MYOCD	CMS4
ENSG00000187714	SLC18A3	CMS4
ENSG00000065609	SNAP91	CMS4
ENSG00000171303	KCNK3	CMS4
ENSG00000107518	ATRNL1	CMS4
ENSG00000163285	GABRG1	CMS4
ENSG00000138615	CILP	CMS4
ENSG00000146352	CLVS2	CMS4
ENSG00000177108	ZDHHC22	CMS4
ENSG00000173641	HSPB7	CMS4
ENSG00000100095	SEZ6L	CMS4
ENSG00000131471	AOC3	CMS4
ENSG00000189367	KIAA0408	CMS4
ENSG00000167676	PLIN4	CMS4
ENSG00000133083	DCLK1	CMS4
ENSG00000075035	WSCD2	CMS4
ENSG00000145242	EPHA5	CMS4
ENSG00000018236	CNTN1	CMS4
ENSG00000186487	MYT1L	CMS4
ENSG00000174697	LEP	CMS4
ENSG00000164326	CARTPT	CMS4
ENSG00000165061	ZMAT4	CMS4
ENSG00000161649	CD300LG	CMS4
ENSG00000123119	NECAB1	CMS4
ENSG00000188783	PRELP	CMS4
ENSG00000137726	FXYD6	CMS4
ENSG00000189056	RELN	CMS4
ENSG00000198354	DCAF12L2	CMS4
ENSG00000147256	ARHGAP36	CMS4
ENSG00000166448	TMEM130	CMS4
ENSG00000082293	COL19A1	CMS4
ENSG00000163145	C1QTNF7	CMS4
ENSG00000156395	SORCS3	CMS4
ENSG00000132639	SNAP25	CMS4
ENSG00000173452	TMEM196	CMS4
ENSG00000181617	FDCSP	CMS4
ENSG00000118407	FILIP1	CMS4
ENSG00000184347	SLIT3	CMS4
ENSG00000108823	SGCA	CMS4
ENSG00000197614	MFAP5	CMS4
ENSG00000163394	CCKAR	CMS4
ENSG00000134121	CHL1	CMS4
ENSG00000182175	RGMA	CMS4
ENSG00000127472	PLA2G5	CMS4
ENSG00000082175	PGR	CMS4
ENSG00000162631	NTNG1	CMS4
ENSG00000180772	AGTR2	CMS4
ENSG00000269067	ZNF728	CMS4
ENSG00000183454	GRIN2A	CMS4
ENSG00000165566	AMER2	CMS4
ENSG00000159387	IRX6	CMS4
ENSG00000038295	TLL1	CMS4
ENSG00000172724	CCL19	CMS4
ENSG00000196109	ZNF676	CMS4
ENSG00000180440	SERTM1	CMS4
ENSG00000205795	CYS1	CMS4
ENSG00000013297	CLDN11	CMS4
ENSG00000163534	FCRL1	CMS4
ENSG00000127083	OMD	CMS4
ENSG00000132840	BHMT2	CMS4
ENSG00000170323	FABP4	CMS4
ENSG00000277494	GPIHBP1	CMS4
ENSG00000166819	PLIN1	CMS4
ENSG00000125414	MYH2	CMS4
ENSG00000186310	NAP1L3	CMS4
ENSG00000068781	STON1-GTF2A1L	CMS4
ENSG00000115353	TACR1	CMS4
ENSG00000152932	RAB3C	CMS4
ENSG00000095713	CRTAC1	CMS4
ENSG00000113296	THBS4	CMS4
ENSG00000154478	GPR26	CMS4
ENSG00000134343	ANO3	CMS4
ENSG00000173705	SUSD5	CMS4
ENSG00000064300	NGFR	CMS4
ENSG00000140538	NTRK3	CMS4
ENSG00000111341	MGP	CMS4
ENSG00000145147	SLIT2	CMS4
ENSG00000122824	NUDT10	CMS4
ENSG00000102383	ZDHHC15	CMS4
ENSG00000129596	CDO1	CMS4
ENSG00000017427	IGF1	CMS4
ENSG00000133317	LGALS12	CMS4
ENSG00000077264	PAK3	CMS4
ENSG00000148948	LRRC4C	CMS4
ENSG00000120251	GRIA2	CMS4
ENSG00000091986	CCDC80	CMS4
ENSG00000094963	FMO2	CMS4
ENSG00000039537	C6	CMS4
ENSG00000144857	BOC	CMS4
ENSG00000124212	PTGIS	CMS4
ENSG00000144649	GASK1A	CMS4
ENSG00000115380	EFEMP1	CMS4
ENSG00000187955	COL14A1	CMS4
ENSG00000214652	ZNF727	CMS4
ENSG00000179300	RTL3	CMS4
ENSG00000075340	ADD2	CMS4
ENSG00000113389	NPR3	CMS4
ENSG00000106511	MEOX2	CMS4
ENSG00000144229	THSD7B	CMS4
ENSG00000102271	KLHL4	CMS4
ENSG00000188517	COL25A1	CMS4
ENSG00000184226	PCDH9	CMS4
ENSG00000250423	KIAA1210	CMS4
ENSG00000172179	PRL	CMS4
ENSG00000144810	COL8A1	CMS4
ENSG00000196408	NOXO1	CMS4
ENSG00000168878	SFTPB	CMS4
ENSG00000109424	UCP1	CMS4
ENSG00000198542	ITGBL1	CMS4
ENSG00000253506	NACA2	CMS4
ENSG00000132031	MATN3	CMS4
ENSG00000269242	0	CMS4
ENSG00000160161	CILP2	CMS4
ENSG00000182585	EPGN	CMS4
ENSG00000106483	SFRP4	CMS4
ENSG00000171711	DEFB4A	CMS4
ENSG00000130656	HBZ	CMS4
ENSG00000145192	AHSG	CMS4
ENSG00000158874	APOA2	CMS4
ENSG00000105664	COMP	CMS4
ENSG00000213931	HBE1	CMS4
ENSG00000083782	EPYC	CMS4
