# Supplementary material for: Comprehensive Analysis of Subtype-Specific Molecular Characteristics of Colon Cancer: Specific Genes, Driver Genes, Signaling Pathways, and Immunotherapy Responses
Source: Front Cell Dev Biol. 2021 Nov 29;9:758776. doi: 10.3389/fcell.2021.758776 (PMC8667669; doi:10.3389/fcell.2021.758776)
Supplement: Supplementary file 10 [file Table_2.XLS]

## Sheet: Table S2
	type	DAZAP1	RP1	PPP2R1A	RNF43	FBXW7	KLF3	GLI1	COPS7A	ARID1A	PIK3CA	ACVR2A	SOX9	KRAS	APC	ETV6	TP53	SMAD4	AKT1	SF3B4	ATM	SCAF4	BRAF	CTNNB1	AXIN2	PCBP1	GNG12	TGIF1	GLUD2	NEB	NRAS
TCGA-AZ-4615-01A	CMS1	11.4722	2	13.2232	10.341	8.49185	12.8706	6.40939	10.5831	11.0553	9.00282	9.28771	12.3523	10.3004	8.90989	10.9159	12.0505	10.9672	11.7981	10.8273	8.66178	10.0084	9.06609	14.3718	9.27146	12.4226	12.1257	11.1573	5.45943	3.16993	10.6786
TCGA-A6-3809-01A	CMS1	11.2055	0.584963	12.44	11.48	10.5765	11.9331	5.62936	11.0067	10.8811	10.1079	9.21432	13.3147	11.9217	10.8994	11.3859	11.5529	11.5476	11.6555	10.0464	11.3826	9.25621	10.2609	14.3951	8.91289	11.268	13.116	12.1286	4.08746	7.98868	11.9697
TCGA-AA-3949-01A	CMS1	10.5981	1.58496	11.8634	7.7879	7.10852	10.7288	4.70044	10.0553	9.96578	7.90087	8.30378	9.79928	10.4429	7.99435	9.94105	11.0147	10.2796	10.8455	10.1636	8.53528	8.81057	7.45943	12.6819	8.04439	10.8834	11.2058	10.5708	4.45943	2	10.6715
TCGA-AA-3710-01A	CMS1	11.3264	1	12.3387	9.6987	8.21917	11.1183	5.70044	10.4051	10.96	8.35755	8.18488	10.9535	10.236	8.59619	10.4398	10.7211	10.3977	11.4372	10.7389	8.82018	9.31967	8.37938	12.8727	7.20945	11.7495	11.4294	10.683	3.16993	5	10.7863
TCGA-AA-3950-01A	CMS1	10.9344	3.16993	12.4086	9.06609	7.30378	10.6821	5.12928	10.3718	10.058	8.28077	8.45121	11.4853	10.7134	7.43463	10.2276	11.3026	10.4357	11.3608	10.4594	7.67948	9.39874	8.84549	13.8022	10.0914	11.5474	11.3548	10.8289	5.52356	2.80735	11.6202
TCGA-AA-A00N-01A	CMS1	11.1812	3.45943	12.5382	11.7347	7.94837	10.9758	6.26679	10.0056	10.8202	8.28077	8.26679	11.4481	10.1007	8.97441	10.2586	10.9322	10.1774	11.5831	10.5689	8.29462	9.7879	8.25739	12.9211	10.8178	11.5328	11.1636	10.6366	2.80735	5.58496	10.2656
TCGA-AA-3715-01A	CMS1	11.1567	3.16993	13.0158	8.15482	7.22882	10.2276	8.27612	11.0928	11.3437	6.58496	6.42626	11.0014	9.19722	7.11894	9.96	10.4263	9.74315	12.2261	10.6193	7.18982	8.80735	7.02237	12.8339	6.75489	12.784	8.96	10.0251	4.45943	3	8.89785
TCGA-AZ-4614-01A	CMS1	12.221	0	13.2697	9.39232	9.00562	11.5088	3.70044	11.0607	10.8329	9.13186	8.55842	12.7281	9.67066	7.93074	10.9773	11.6004	8.77149	11.8313	11.2779	9.44915	11.1523	9.21189	12.7995	7.63662	12.0522	11.6289	11.2527	2	3.70044	10.5058
TCGA-AA-A00R-01A	CMS1	12.3663	0	12.991	9.66356	8.55842	10.9643	5.32193	10.1176	10.9084	8.53916	8.32193	11.0661	9.60363	8.66888	10.4263	11.5967	10.1176	12.31	10.6935	8.98014	10.3083	8.40088	13.0843	6.65821	11.899	10.1408	10.6795	4.32193	4	10.8549
TCGA-CM-4743-01A	CMS1	12.3177	1.58496	13.3817	9.66711	9.20701	12.145	5.55459	11.1111	11.168	8.7039	9.44708	11.7313	11.1706	9.24793	11.2461	11.0761	10.6715	12.63	11.9399	9.45533	10.4221	8.76487	13.8853	6.42626	12.3666	12.1167	12.0464	3.70044	4.24793	11.7744
TCGA-A6-2672-01B	CMS1	11.9125	1.58496	11.411	12.36	9.79604	11.5953	7.01123	8.79116	12.179	8.82018	8.40514	11.3365	10.2761	11	11.6334	11.1402	10.5459	11.4242	9.5411	11.043	10.2264	10.4083	13.8919	8.76487	10.2216	10.722	11.1105	3.58496	9.18239	9.93811
TCGA-A6-6780-01A	CMS1	12.3444	2.90689	13.7753	12.9705	10.5826	12.8235	6.34873	11.1389	11.8626	11.2146	10.5498	11.136	12.5243	11.823	11.8572	12.5542	12.0919	12.8038	11.4717	11.8299	11.1248	10.8094	14.8533	9.06743	12.3842	12.72	12.6416	4.42626	8.33762	12.2831
TCGA-AY-6197-01A	CMS1	13.2053	0	14.0136	13.6924	10.3354	13.1061	7.10852	11.1215	13.1178	9.61471	9.5411	15.6991	11.4974	10.1611	11.9226	12.7241	11.577	12.9502	12.1558	10.2021	11.6689	10.0941	14.8344	11.7147	13.2688	12.9131	12.6466	6.12928	5.61471	11.7457
TCGA-AA-3672-01A	CMS1	10.1561	0	12.3432	9.22641	6.08746	8.6865	4.16993	9.37938	10.314	5.24793	6.08746	11.9001	7.45121	5.2854	8.52748	9.83131	9.18239	10.9801	9.66	5.49185	8.30378	6.40939	12.3132	7.3837	12.0904	8.24793	8.87344	3.80735	3.45943	7.42626
TCGA-AA-3684-01A	CMS1	10.7969	0	13.3315	11.3619	6.52356	9.58308	7.2854	10.128	10.8431	6.04439	6.75489	12.1402	8.17493	6.64386	8.7211	10.6064	9.40939	11.769	10.0782	7.39232	9.18982	7.07682	12.9651	10.1787	13.0723	9.33985	9.78627	5.08746	6.70044	8.19476
TCGA-AA-A00D-01A	CMS1	11.6298	4.64386	12.6959	12.4546	8.76487	10.8162	6.42626	10.1459	11.2697	8.61102	8.17991	12.2703	9.56415	8.75154	10.8178	8.6865	9.40727	11.6161	10.3848	9.66888	10.1319	8.86728	14.4639	12.0937	11.3112	11.676	10.1434	4.80735	4.64386	10.3587
TCGA-CM-6171-01A	CMS1	12.7703	1	13.7178	11.5618	9.81858	12.9694	6.35755	11.5028	13.0683	10.1293	10.0861	14.0843	12.1802	10.9016	11.762	12.1157	12.1608	13.0982	11.5216	10.8478	11.6948	10.8895	15.2767	11.9451	12.9576	12.2612	11.6847	6.02237	9.91139	11.994
TCGA-NH-A5IV-01A	CMS1	13.8773	1	13.8395	12.8564	10.0928	12.8603	6.76818	11.749	13.2279	10.1163	10.1836	13.0654	12.4416	10.5736	12.0144	13.3536	12.0671	13.7417	11.9527	11.3348	11.8218	10.3859	14.5325	12.1599	13.3117	11.6768	12.8455	6.02237	8.91886	11.9586
TCGA-AZ-4315-01A	CMS1	10.9958	3.58496	13.0206	11.0694	7.70736	10.1599	5.39232	10.1948	9.89178	7.07682	7.13955	11.1904	9.08746	7.3837	9.38154	11.0182	9.94105	11.3723	10.4929	7.33985	9.06609	8.07146	13.7912	9.65284	12.1827	11.4803	11.3157	5.88264	5.08746	10.3674
TCGA-AA-3821-01A	CMS1	11.8525	0	12.2506	10.5285	8.92778	11.5892	6.61471	9.69349	11.4046	8.46352	8.633	12.1338	10.0238	9.23362	10.2644	11.5812	10.8289	11.7415	10.1997	10.2095	10.0307	9.12153	13.3113	10.2538	11.2691	11.7334	11.2234	3.80735	5.58496	10.6519
TCGA-G4-6586-01A	CMS1	13.3254	0	14.7626	11.7074	9.59991	12.3699	8.64024	11.9095	12.4891	9.12928	9.32643	12.7914	11.1997	10.42	10.568	12.7899	11.2831	13.116	12.3376	9.60548	11.4062	9.48382	14.6867	9.80896	13.378	12.4941	12.1561	4.58496	4.90689	11.5275
TCGA-A6-3809-01B	CMS1	10.7524	1.58496	10.115	11.0674	10.2204	12.1183	5.16993	9.16993	11.2082	9.79928	8.8009	13.7236	11.8158	10.6484	11.1768	10.4094	11.2491	9.54689	10.0782	11.6533	9.98726	10.4808	12.3264	8.02237	7.74147	12.2073	10.7465	0	8.31288	11.2027
TCGA-CK-4951-01A	CMS1	11.9054	0	13.0788	10.4625	8.81378	11.2627	8.05528	10.7048	11.4944	9.18735	8.63662	11.994	10.2703	9.11374	10.4346	11.6909	10.2444	12.1302	10.9578	8.70736	10.4727	8.07146	13.8233	10.1997	12.2125	11.5911	11.7112	3.90689	3.80735	11.2198
TCGA-AA-A02R-01A	CMS1	11.9218	1	13.5227	9.66178	8.32193	10.8345	6.22882	10.6101	12.1727	8.65105	7.75489	11.7151	10.4737	9.18735	11.0126	12.8539	10.8376	11.6856	11.1954	8.59246	10.8001	8.65464	13.3624	9.34873	12.5085	10.3891	10.5507	3.90689	3	10.6724
TCGA-AA-3845-01A	CMS1	11.1434	0	12.577	9.59246	8.3966	11.4625	6.04439	10.6883	11.7566	9.15482	8.8009	12.8331	11.3778	9.27845	11.3848	11.286	11.1408	11.2258	10.6609	9.39232	9.66	9.48382	13.6234	9.03067	11.6457	10.9936	12.0911	4.75489	4.08746	11.5999
TCGA-AA-3815-01A	CMS1	11.4126	0	13.3176	11.8262	7.94837	11.1007	5.90689	9.72281	11.056	7.98299	8.52748	11.2796	9.75489	8.35315	10.7773	12.0845	10.5265	12.007	10.8525	8.30378	10.0498	7.83289	14.2107	10.4252	11.8681	11.6883	11.2544	3.58496	2.58496	10.403
TCGA-G4-6628-01A	CMS1	12.9307	0	14.1791	12.2889	10.1611	12.3382	5.2854	11.8482	13.1981	10.0954	9.48583	13.7458	11.6874	10.444	12.978	13.8743	11.0492	13.1241	12.3267	10.0375	11.5878	9.88722	14.8551	8.19476	14.1703	12.2473	11.7636	6.10852	5.32193	12.2758
TCGA-AA-3833-01A	CMS1	11.327	1.58496	13.1768	10.2432	7.67948	11.2276	6.67243	10.5555	10.7591	8.06609	8.08215	11.5387	10.0674	8.67596	9.66711	11.4215	10.0042	11.8607	10.744	8.16993	9.69174	8.09803	13.5327	9.35755	11.9564	11.623	10.9031	3.45943	2.32193	10.6987
TCGA-AA-A01P-01A	CMS1	11.7381	3.45943	12.8644	10.7682	8.82655	11.233	6.10852	10.4325	11.1737	9.01681	8.26679	11.638	9.91289	9.40939	10.6457	12.2473	10.375	11.9196	10.8408	9.12412	10.3061	8.57743	13.7851	7.64386	12.0133	10.8642	10.9352	5	5.55459	10.3197
TCGA-AZ-6598-01A	CMS1	12.9024	1.58496	13.7937	11.2015	8.86419	12.1128	8.11894	11.5779	12.4155	9.32193	9.38586	13.4823	11.4939	10.683	11.973	11.4517	11.444	12.4383	12.1497	8.82018	10.6618	9.88874	14.4295	8.67948	13.3437	12.372	11.948	5.90689	7.53916	11.7549
TCGA-AA-3870-01A	CMS1	11.0512	4.70044	13.0891	12.0049	8.13443	10.4737	7.24793	10.6239	10.4115	8.36632	7.49185	12.7936	9.92035	8.2854	9.98014	8.49985	8.37504	12.0711	10.7406	7.97154	10.0701	8.59619	13.4533	11.6786	12.1957	11.332	10.5459	6.82018	2	10.5746
TCGA-AA-A00A-01A	CMS1	11.9658	0	12.9192	12.462	8.21432	11.3955	5.45943	10.2784	11.3559	8.82972	8.22882	12.6486	10.5925	8.49985	10.3955	12.0095	10.6917	11.7155	10.8424	8.79766	10.2703	8.76155	13.9484	10.4252	11.7764	11.4226	11.5103	4.45943	4.16993	10.1636
TCGA-NH-A6GC-01A	CMS1	11.815	2.32193	13.0333	12.6147	8.84862	11.9458	7.2854	10.585	11.6402	9.17742	9.69174	12.9899	10.4818	9.76321	11.4979	11.6239	9.81378	12.4926	11.1261	9.82177	10.5488	9.65821	13.5834	11.2342	12.2285	11.6253	11.7082	3.70044	6.04439	10.23
TCGA-AA-A01K-01A	CMS1	10.7855	0	11.7607	11.3961	7.77479	9.68825	6.49185	9.44708	9.49785	7.26679	6.88264	10.7013	9.21432	8.50779	9.26209	9.82177	8.8392	10.7004	9.89482	8.73809	8.60363	7.62205	11.6348	11.4813	10.5488	9.97871	9.41574	3.80735	8.49586	8.81698
TCGA-AA-3543-01A	CMS1	11.7628	2.58496	13.0461	10.2444	8.19967	11.8376	7.10852	10.3185	10.9527	7.71425	8.12928	11.4898	9.82655	8.69697	10.2131	11.8214	10.421	11.8404	10.7863	8.61102	9.85643	7.8392	13.1928	9.57932	12.4307	11.8876	10.2033	4.85798	3.90689	10.403
TCGA-AM-5821-01A	CMS1	12.3098	5.24793	13.527	11.749	9.25503	11.4939	6.62936	12.1577	11.1911	9.1472	8.14975	13.0782	11.6022	9.29462	12.3625	11.0875	11.2252	12.5606	12.1264	9.56415	10.236	9.49386	14.8118	9.18488	12.9582	12.6486	11.8297	6.14975	4.70044	11.6303
TCGA-AA-3966-01A	CMS1	11.7351	2.32193	12.9676	10.3197	8.37069	11.2963	7.82018	11.0492	11.2715	8.75489	9.14975	13.1013	10.7381	9.14466	10.8297	12.2243	10.722	11.7266	10.9958	8.74147	9.70908	8.30378	13.8012	8.11374	12.7985	11.4767	11.6448	3	7.48382	10.7381
TCGA-AA-3516-01A	CMS1	11.5817	1.58496	12.7956	9.51373	7.86419	11.0721	4.32193	10.7228	10.8471	8.79116	8	11.6443	10.6795	8.7211	9.98726	11.6834	10.5651	11.3089	10.8803	8.15482	9.86573	8.43463	13.4184	8.84235	12.3496	11.7419	10.7582	5.32193	3.16993	11.1312
TCGA-AD-6895-01A	CMS1	13.0627	0	13.6754	12.5696	9.97728	12.87	7.31288	11.9278	12.366	9.79766	9.81858	13.3716	11.6339	9.98726	11.4625	11.838	11.4252	13.0459	11.7895	9.54689	11.1299	9.21917	14.4606	9.2503	13.1253	11.9429	12.5976	5.32193	5.08746	11.1674
TCGA-AA-3930-01A	CMS1	11.8329	2.32193	11.9982	11.6573	7.79442	10.8803	5.08746	9.54496	9.89633	8.224	7.2854	11.7313	10.7254	8.16491	9.42836	8.38802	10.2216	10.6493	10.7211	9.37938	9.92778	8.26209	12.2834	9.56605	11.3783	10.4136	10.0471	4.70044	4	10.7773
TCGA-AA-3877-01A	CMS1	11.5382	1	12.842	10.8849	8.36632	11.1774	6.39232	10.7262	10.84	8.32193	8.77808	11.7465	10.1923	9.05799	10.5689	11.42	10.7723	11.8001	10.6935	9.22159	9.79928	8.88264	13.7111	9.10066	11.462	12.1646	10.825	4.39232	4	11.2204
TCGA-DM-A1HA-01A	CMS1	12.3761	1	14.6936	14.1726	9.88417	12.4803	3.58496	11.8451	13.1282	10.255	6.87036	15.0993	11.815	10.3859	11.0334	12.9412	11.1131	12.0761	13.0182	10.7228	11.3089	10.7322	14.8651	14.2944	13.5402	10.6411	13.8903	6.42626	9.60918	10.9136
TCGA-A6-6780-01B	CMS1	10.6129	2.32193	10.4051	11.4853	10.5314	12.8106	5.39232	9.00843	11.1523	10.5971	10.1319	10.5915	12.8636	11.2784	11.5821	10.7903	11.8486	9.6987	9.49586	11.9469	10.4615	11.0182	12.7074	7.19967	8.61839	12.2909	11.0721	2	9.11634	11.9625
TCGA-AD-6889-01A	CMS1	12.2609	0	14.3786	12.1431	9.51175	12.6147	5.83289	10.8218	11.9665	9.01959	9.78136	14.1269	10.9837	9.69697	11.5613	12.3576	11.3548	12.7071	11.8615	9.39232	10.3869	9.52552	14.6589	11.3236	12.92	12.3567	12.8323	5.49185	5.32193	11.1793
TCGA-AA-A01R-01A	CMS1	12.9926	1	13.437	11.9851	9.22641	10.5048	5.16993	10.5859	11.4388	7.40939	7.45943	13.5445	9.02237	7.41785	10.2033	12.8709	9.71253	12.9638	11.7022	7.93664	10.4878	8.05528	12.64	11.5589	12.84	9.11634	11.3837	4.90689	4	9.16742
TCGA-A6-5665-01B	CMS1	11.7444	2.58496	11.2691	10.1724	10.5265	12.5399	6.6865	9.96434	12.3974	9.783	9.25739	12.453	10.6891	11.7453	12.0372	11.1338	11.1611	11.1163	10.5622	11.3788	10.445	10.9993	13.2848	8.224	10.1536	11.2396	11.2318	2	8.85798	10.4502
TCGA-D5-6540-01A	CMS1	13.0793	0	13.6521	10.9936	9.81538	12.3382	5.97728	11.245	12.9516	9.64926	8.27146	13.1199	11.4476	10.0967	11.7797	12.2122	12.0997	13.1424	12.2091	10.3399	11.268	9.72792	14.7468	9.11114	13.1944	12.3867	12.8713	4.9542	5.93074	12.0553
TCGA-AA-3842-01A	CMS1	11.2461	0	12.3318	10.1935	7.49985	10.7879	6	9.82655	10.2503	8.47978	7.3837	11.1935	10.0168	8.21432	9.75822	8.77808	9.60733	10.9462	9.82655	8.32193	9.31061	8.02237	12.9056	9.34207	11.4278	11.6698	9.87805	3.58496	2.58496	10.8162
TCGA-CK-6746-01A	CMS1	12.4821	1.58496	14.0494	7.65821	9.00282	11.9929	4.80735	11.4051	12.9166	9.9542	8.60363	13.4754	11.6604	10.0954	10.6339	12.896	11.8388	12.9192	11.8842	10.1254	11.4574	10.2819	14.081	8.85487	13.3353	12.0126	11.0921	6.6865	4.90689	11.3614
TCGA-CM-6675-01A	CMS1	12.3729	0	13.7216	14.0343	8.85487	12.4346	7.59991	11.8634	12.9912	9.97011	9.51767	13.2798	11.3231	10.7108	11.902	9.79116	9.74483	13.5481	12.5177	11.0355	11.8494	10.2264	14.4099	13.3144	13.1005	13.1264	12.6357	4.9542	6.70044	11.9118
TCGA-A6-5665-01A	CMS1	12.899	0	13.8965	11.0674	9.97441	13.171	6.24793	10.9447	11.3636	9.62022	10.0334	13.533	11.4727	10.275	11.9106	13.0144	12.0158	12.8807	12.207	9.74483	10.5803	9.70908	14.7724	9.80735	13.2831	12.7041	12.7991	6.02237	5.2854	11.9281
TCGA-AA-A00J-01A	CMS1	11.4803	0	13.1282	10.5915	8.61839	11.6671	6.35755	10.4126	11.4099	8.69349	8.73132	12.8958	9.86728	9.56224	10.9787	11.605	11.0928	10.7855	10.6582	9.89178	10.0154	8.96578	13.8174	9.33092	11.2444	11.3537	10.6184	5.39232	6.49185	10.6321
TCGA-A6-5661-01A	CMS1	11.9407	1.58496	12.9484	11.2814	8.91886	12.3337	5.24793	10.4878	11.4914	8.74483	8.60363	12.7936	11.1286	9.97728	10.6519	11.2615	11.0451	11.7964	11.1144	8.81698	10.6193	9.37069	14.3394	9.40727	12.3998	12.5172	11.4645	5.16993	4.24793	11.5003
TCGA-AA-3554-01A	CMS1	11.5713	1.58496	12.857	10.8234	8.13955	11.3778	6.47573	10.6064	11.0265	8.55075	8.76487	12.5058	10.4543	9.14466	10.3287	11.3253	10.4019	12.0049	10.5981	8.62571	10.1254	8.37938	13.8147	9.51175	12.0441	11.5741	10.4858	5.61471	3	10.7211
TCGA-A6-2672-01A	CMS1	12.0815	1	12.7698	11.4599	8.2854	11.4681	6.50779	10.115	11.4691	8.03892	8.08746	11.6161	9.93221	8.98014	10.6384	11.9259	10.2228	12.2061	10.545	8.84862	9.85798	8.45533	14.532	9.01681	12.0471	11.1421	11.1997	5.61471	4.24793	10.1749
TCGA-AA-3811-01A	CMS1	12.4851	0	13.1518	12.5689	8.31741	11.6939	4.24793	10.3061	11.1306	8.47573	8.20945	11.8234	9.80574	8.63662	10.1874	9.16491	10.5459	11.4299	10.9241	9.62936	9.91588	9.20945	13.316	10.2796	12.2694	11.2408	11.3559	5.32193	4.64386	10.7985
TCGA-AD-A5EJ-01A	CMS1	13.26	1.58496	13.8933	11.7632	9.42206	12.6463	6.80735	11.4757	12.6405	9.44087	9.6987	13.1534	11.7561	10.3465	11.5765	12.762	11.7296	13.0858	11.9509	10.102	10.6475	9.92778	14.5478	9.96145	12.9346	12.561	12.4102	5.88264	7.22882	11.3191
TCGA-AA-A022-01A	CMS1	11.6913	0	13.2531	9.99294	9.30606	11.6069	6.20945	10.2854	10.8041	7.67948	8.51964	10.4105	10.3276	8.47573	10.7142	11.9491	10.421	12.2653	10.9535	8.16491	9.3966	8.27612	12.3306	8.17493	12.2816	10.0196	11.2538	4.24793	7.11894	9.65284
TCGA-A6-2676-01A	CMS1	11.8819	0	12.8931	5.9542	8.29921	11.1504	3.70044	10.0028	10.6027	8.3837	8.36194	11.1917	9.92184	8.84235	10.1586	11.9024	9.8933	11.8704	10.9337	8.40514	10.1861	8.57365	12.9785	6.89482	12.061	10.9166	10.3761	5.42626	4	10.9403
TCGA-AA-3713-01A	CMS1	13.018	3	14.0388	12.4704	10.6036	13.9064	7.6865	12.0891	13.2821	10.3454	9.71253	14.1738	11.9326	10.9986	11.8673	12.7234	10.9787	13.293	12.03	11.2052	11.7561	10.584	14.5325	9.58308	13.2294	11.9647	11.5584	6.39232	6.08746	12.2744
TCGA-CM-5861-01A	CMS1	11.8498	3.45943	13.0393	8.84549	8.40088	11.9665	4.75489	11.128	12.0924	9.24079	9.10066	13.5715	10.9773	9.92035	10.8234	12.4911	11.2161	11.9476	12.1102	8.21917	10.151	9.26209	14.1313	8.64746	12.1709	11.9826	11.4152	4.70044	4.9542	11.1209
TCGA-DM-A1HB-01A	CMS1	13.0583	0	14.1522	12.325	10.1059	13.2697	5.39232	12.1596	12.6481	9.35975	10.2796	13.8374	11.0721	10.6303	12.1225	12.8047	11.7499	13.075	12.5774	9.66	11.7108	9.92926	15.0026	10.7482	12.9394	12.7532	12.8997	5.2854	4.90689	11.8796
TCGA-AA-3518-01A	CMS1	11.6591	1.58496	13.059	11.2912	8.30834	11.2095	5.52356	10.6411	11.1299	8.04985	8.20945	12.4422	10.0607	8.7879	10.3309	12.3465	10.5727	11.9407	10.4737	9.17493	10.1383	8.29002	13.6974	9.32193	11.7515	11.6658	10.7313	5.64386	5	10.0888
TCGA-D5-6530-01A	CMS1	12.8061	3.58496	14.0289	12.5857	9.63844	12.891	6.61471	11.0735	12.7334	9.6987	9.79928	13.9205	11.6913	10.1497	12.0248	13.1607	11.5651	12.859	11.8599	10.1762	11.3231	9.87191	14.0524	12.7033	12.7642	11.8396	12.3239	5.20945	6.53916	11.2952
TCGA-CK-5913-01A	CMS1	12.8305	1	14.3577	11.9833	9.57932	13.2916	7.73471	12.3191	12.6991	9.43045	9.1472	13.4069	11.9715	10.6448	11.421	13.3396	11.7956	13.183	12.0192	10.4009	11.7801	9.88722	14.8044	9.3443	13.4539	13.4099	12.4525	6.98868	5.2854	11.7797
TCGA-A6-5661-01B	CMS1	10.668	0	11.0471	10.9491	9.82177	11.8013	8.06609	10.1997	13.7088	8.2854	7.06609	13.086	10.5632	10.8041	10.9651	10.6321	10.6402	10.7372	11.1529	10.8948	11.3945	10.3794	12.6497	8.12412	8.00562	11.3537	11.0224	3.16993	8.59246	10.8978
TCGA-G4-6588-01A	CMS1	12.7147	2	13.9011	11.0098	9.45121	12.3267	7.40939	10.9352	12.6751	9.24793	9.31741	13.0821	11.0293	10.2668	11.7245	13.2143	10.444	12.8619	12.4234	9.59246	10.6564	9.45943	14.3882	9.26913	13.2445	12.1118	11.6917	5.04439	5.55459	11.6944
TCGA-A6-6653-01A	CMS1	12.5672	1.58496	14.5767	11.8553	9.04439	12.7926	7.03342	10.8486	13.0423	9.44708	9.55842	13.1934	11.1053	10.4666	11.1886	13.1846	11.0348	12.8796	11.6834	8.93074	10.5689	9.13699	14.961	9.93221	13.3906	13.0866	12.4027	5.2854	4.58496	11.9719
TCGA-AA-3555-01A	CMS1	11.8537	1.58496	12.8937	12.1577	9.20945	11.9222	6.6865	10.021	11.9174	9.32867	8.79116	12.9155	11.5579	9.01402	11.2125	12.2183	11.3896	12.138	10.7524	10.2562	10.6357	9.3443	14.1745	11.8781	12.061	11.888	11.7715	4.58496	4.70044	11.255
TCGA-CM-6674-01A	CMS1	12.4255	2.58496	13.5816	11.6883	8.87344	12.0718	7.17991	11.5661	12.3312	9.35975	9.72281	13.7728	10.9322	10.1548	11.6711	12.8108	11.4661	12.6858	11.8933	8.62205	11.1743	9.35315	14.1741	10.3805	12.7322	12.0248	12.0379	5.67243	4.08746	11.4747
TCGA-QL-A97D-01A	CMS2	13.0812	5.80735	13.9196	13.7435	10.0954	13.1946	5.85798	11.6298	12.2627	9.98014	8.79442	12.942	11.4035	10.3783	10.5651	12.7607	10.6092	12.9014	11.8431	10.3542	11.6604	9.94691	14.4337	12.4019	12.851	12.4476	11.9993	5.32193	5.16993	11.9894
TCGA-AA-3542-01A	CMS2	11.2544	0	13.5191	11.2467	6.32193	9.07146	5.39232	10.058	8.99718	5.2854	5.88264	9.96578	7.39232	5.16993	8.33539	10.2889	8.04985	11.4168	10.2935	6.10852	8.53528	6.70044	12.3985	9.0634	11.7394	10	10.4858	4.16993	1.58496	9.44087
TCGA-AA-3549-01A	CMS2	11.7082	2.32193	13.0213	12.4886	8.10329	10.8849	5.70044	10.2877	10.9701	8.2384	8.21432	12.6627	10.1059	8.32643	10.4409	12.1225	7.36632	11.8638	10.6008	8.62936	10.102	8.04985	13.9586	11.2674	12.1222	11.3134	11.2848	5.2854	2.32193	10.4788
TCGA-AY-4071-01A	CMS2	11.6733	1	12.9159	12.6362	8.16993	11.7503	6.97728	10.3869	10.6046	8.37069	7.98868	11.2515	9.51767	8.44294	10.2538	11.5353	9.82018	11.2574	10.6926	8.62205	10.102	8.58871	14.1258	10.9622	11.9125	12.3216	10.7372	3.16993	3.58496	11.2125
TCGA-CM-4752-01A	CMS2	11.5003	2.58496	12.9333	12.265	8.04985	11.0974	6.42626	10.4707	10.1331	7.89482	8.14466	12.0348	9.16993	7.53138	9.7879	11.5108	9.83763	11.6059	10.2348	8.65464	9.47978	8.15987	13.7046	10.6018	11.5172	11.2609	10.599	4.08746	5.24793	10.5689
TCGA-AA-3688-01A	CMS2	11.9469	2.32193	13.4213	13.2983	9.00562	11.647	6.30378	9.94691	10.7649	8.97154	8.82972	11.8734	10.7789	9.15987	10.0168	11.9819	10.0014	11.1235	11.3382	9.32193	10.0593	8.93664	14.0563	13.6886	12.0399	11.5474	11.0355	4.16993	3.80735	11.3701
TCGA-AA-3494-01A	CMS2	11.7582	0	13.0357	13.8183	8.80735	11.1649	5.20945	10.8556	11.1843	8.29462	7.40939	12.0741	10.4929	7.98868	10.8057	11.9106	9.98299	12.1684	10.8439	9.28077	10.3298	8.93664	14.7996	12.749	12.1743	12.2378	11.0641	3.90689	6.76818	11.2877
TCGA-CM-4750-01A	CMS2	11.8971	2	13.6448	12.9903	7.74819	10.6996	5.80735	10.5372	10.7177	7.75489	7.8009	12.157	9.26444	7.05528	9.6865	11.7095	9.24555	11.8057	11.0868	8.27612	9.47168	7.92481	13.3511	11.5048	12.6039	10.7591	10.224	3.70044	3.16993	10.3869
TCGA-AA-3529-01A	CMS2	11.7402	0	13.5158	12.0957	8.7039	11.1966	5.39232	10.8202	11.3443	8.07146	7.82655	11.7305	10.0028	7.85175	9.97871	10.5555	10.0914	11.4767	10.5324	8.93074	9.45327	8.67596	14.3153	11.8431	12.1746	11.838	10.8819	5.35755	6.94251	10.7524
TCGA-AA-3848-01A	CMS2	11.4466	3.32193	13.1768	13.1355	7.43463	9.35094	5.64386	9.70908	10.8857	6.04439	6	11.7168	7.83289	4.45943	8.91588	8.9629	8.79442	11.9866	10.4605	7.57743	9.03342	6.96578	13.3671	11.7026	12.6693	8.14466	11.0788	3.32193	4.16993	7.16993
TCGA-CA-6715-01A	CMS2	12.9636	2.58496	14.4183	15.3037	10.2889	13.0546	6.50779	11.6786	12.0921	9.85487	9.3015	13.7964	11.1611	9.69	10.5137	12.5122	10.7814	12.0911	12.102	10.5018	11.9211	10.2204	15.2328	15.2341	14.0231	12.8549	12.1092	5.93074	8.3837	12.4244
TCGA-D5-6538-01A	CMS2	12.9309	0	14.6471	14.5272	9.70217	12.8997	6.6865	11.3982	13.0026	9.52552	9.76321	14.4561	10.8234	10.3945	11.4157	12.4735	10.9965	13.077	11.9979	10.8657	11.2814	11.0627	14.8094	13.6443	13.4329	12.4378	11.6234	5	7.56986	12.0841
TCGA-AA-3673-01A	CMS2	12.0805	3.58496	13.7538	12.745	8.64024	11.9148	7.19967	10.6733	11.6644	9.29232	8.96	12.218	10.4717	9.43879	10.8541	9.88111	10.2691	11.9776	11.1105	9.73132	10.7822	9.31967	14.5028	12.976	12.6812	12.4959	11.4051	4	7.80735	11.9009
TCGA-AD-6890-01A	CMS2	12.9073	1.58496	13.9306	13.7822	9.39874	11.9769	7.29462	10.891	11.4179	9.09011	7.85175	14.6131	10.6555	9.67596	10.8392	12.0192	10.102	12.6211	11.4584	9.71425	10.8049	9.75989	14.3313	13.0783	12.9183	10.9381	11.9418	4.39232	8.44708	11.0821
TCGA-AA-A00W-01A	CMS2	11.9366	6.02237	13.0415	13.6956	8.95128	11.4828	4.08746	10.2969	11.5608	8.29002	7.62205	12.9069	10.0042	9.33092	10.8872	11.6175	8.81698	11.1649	10.8611	8.96578	10.6064	8.80735	13.6932	12.6931	11.8615	11.4574	10.5999	4.52356	5	10.7305
TCGA-AA-A00Z-01A	CMS2	12.4587	3	12.6011	13.4107	8.82655	11.2562	6.20945	10.3619	11.6613	8.33985	7.94837	13.4531	9.74651	8.0607	10.8757	11.2621	9.54882	11.1706	10.9723	9.50978	10.5999	8.8009	14.1359	13.6323	12.0105	10.7822	10.8727	5.67243	5.16993	10.6402
TCGA-G4-6317-02A	CMS2	12.6195	2.32193	13.9496	13.522	8.90388	12.103	5.97728	10.7773	11.3734	9.62388	9.71253	13.1373	10.7499	9.37721	10.8082	13.0861	10.3783	11.823	11.6843	9.74147	11.0021	9.7039	15.0766	12.3166	12.9851	12.9116	11.4747	4.80735	5.70044	12.0179
TCGA-A6-A5ZU-01A	CMS2	10.813	2.32193	12.4147	13.1801	7.93664	10.8041	7.18982	9.77643	11.0828	8.37504	8.30378	11.8057	9.53138	8.40514	9.85175	10.8673	9.35315	11.1586	10.3498	9.02237	9.633	8.54303	13.0519	12.7566	11.4094	11.3009	10.1836	3.45943	6.16993	10.128
TCGA-A6-2677-01A	CMS2	11.556	3.80735	13.2868	13.9362	9.11374	11.821	5.12928	10.8361	10.9069	9.61102	9.29462	14.1832	10.9651	9.32643	10.5008	8.65821	10.6321	11.6078	11.0147	10.1497	10.7056	9.74483	14.1614	12.9567	11.7591	12.4893	11.2819	4.90689	7.88874	12.5053
TCGA-AZ-6608-01A	CMS2	13.276	4.45943	14.1559	14.1537	10.1459	12.5095	4.52356	12.0708	12.4732	9.92481	9.69349	14.0314	11.3072	9.61655	12.258	9.21917	10.8918	12.1555	12.3396	10.7822	12.2049	9.80252	14.8936	13.9564	13.1855	12.3963	12.6806	5.49185	3.90689	11.8834
TCGA-D5-6533-01A	CMS2	12.635	1.58496	13.5159	14.6331	9.65284	12.8586	7.3837	10.933	12.2155	9.66711	8.5157	13.5722	11.3197	10.5058	11.3117	12.6195	10.7715	12.3242	12.2488	10.4594	10.9031	10.5362	14.0363	12.8899	13.1512	12.2682	11.9403	5.45943	6.39232	11.6225
TCGA-NH-A8F7-01A	CMS2	12.9394	0	14.3218	15.7036	10.3465	12.8078	5.75489	10.6248	12.6889	9.67243	9.7039	13.3038	10.6689	10.8994	11.2276	12.4128	10.8361	12.365	11.7394	10.9226	11.0217	10.6348	14.6845	15.3536	13.2497	12.421	12.1668	5.2854	8.89785	12.1089
TCGA-DM-A1D0-01A	CMS2	13.614	7.01123	15.1508	14.7049	10.6891	12.9945	6.80735	12.3323	12.5821	10.5699	10.2119	13.7263	11.9748	10.9374	12.0158	10.6839	10.817	13.4353	12.8429	9.80896	12.3939	10.5878	14.8307	14.4295	13.334	13.1877	12.705	5.04439	5.72792	12.8035
TCGA-G4-6307-01A	CMS2	13.9152	0	14.9147	15.2555	10.4073	12.782	6.98868	12.3907	12.8307	9.50978	9.40301	14.2373	11.3072	9.82337	12.0871	13.4862	11.2784	14.0242	12.9302	10.9701	12.1124	10.3072	15.2319	13.2006	13.5063	12.4152	13.279	4.45943	7.64386	12.258
TCGA-5M-AATE-01A	CMS2	12.3867	1	13.8274	14.2805	9.37287	11.5285	6.40939	10.352	11.7541	9.14466	8.60363	13.1327	10.1624	9.3966	10.4221	11.5718	10.5157	12.0081	11.6316	9.79928	10.6804	10.098	14.7333	13.5109	12.4328	11.4681	11.3298	4.52356	7.11894	11.2088
TCGA-AA-3697-01A	CMS2	12.6622	1	13.444	13.8492	9.81057	11.7402	5.70044	10.6119	11.6493	8.79766	8.50779	12.994	10.8178	9.29002	10.643	12.0042	10.5078	12.3772	11.5751	10.0888	11.1731	9.46761	14.2979	12.6287	12.8172	12.4416	11.87	5.42626	4.16993	12.2562
TCGA-AA-3989-01A	CMS2	11.5093	0	13.7281	12.7758	8.18488	10.9226	6.44294	10.2866	10.9687	7.46761	8.19967	12.5231	9.7039	7.21917	10.4737	11.9647	9.43671	11.7091	10.3253	8.88264	9.73302	7.74819	14.0019	11.7415	12.4861	11.3123	10.5661	3.45943	4.85798	10.5245
TCGA-F4-6806-01A	CMS2	11.8967	2.80735	13.2672	13.9375	8.92778	11.9986	7.24793	10.7591	11.1144	9.28077	8.80735	13.7806	11.2101	10.3309	11.1643	12.5699	10.6402	11.4215	11.3783	10.043	10.2761	9.43879	13.9653	13.1702	12.7723	12.1196	12.0957	4.90689	5.08746	11.3745
TCGA-AA-3488-01A	CMS2	12.1386	1	13.6695	12.2685	7.59246	9.98726	5.08746	10.8588	10.2866	7.04439	6.62936	11.9263	8.91289	3.90689	9.34207	12.2402	9.55842	11.9237	11.1453	7.02237	9.37287	7.61471	13.1172	11.638	12.7688	10.4998	10.151	6.90689	3.16993	9.67419
TCGA-DM-A28F-01A	CMS2	13.6261	2.32193	14.9797	14.4391	10.1176	13.5292	6.80735	11.8619	12.6762	10.1984	10.3332	13.5895	11.4221	10.8634	11.7912	12.988	10.1948	12.864	12.8603	10.7649	12.1668	10.2046	15.2707	12.1523	13.4804	12.9118	11.8807	5.83289	6.35755	12.5531
TCGA-5M-AAT4-01A	CMS2	13.1566	5.64386	13.7089	14.5685	10.058	12.3149	7.10852	11.5167	12.1539	10.2715	8.88264	13.6956	11.0761	10.6742	11.0224	12.8937	10.352	13.4878	12.0492	11.056	11.7764	10.6055	13.6542	12.2521	13.1244	11.4717	12.4903	5.04439	6.37504	11.4939
TCGA-AA-3517-01A	CMS2	11.7694	2	12.8767	15.4313	8.70044	10.9121	6.20945	9.90839	10.8033	8.12928	8.37069	12.0434	9.83131	8.53138	10.3253	8.98584	9.66	11.4924	11.1364	9.66	9.52356	8.86109	13.8568	12.6126	11.9204	10.6987	10.1662	5	10.6528	9.67772
TCGA-AA-3678-01A	CMS2	12.2712	1	13.2723	13.5614	9.37721	11.713	6	10.9144	11.0451	8.67243	8.49185	12.2405	10.5137	8.59619	11.2912	11.7448	9.91588	11.5038	11.6613	8.93958	11.1066	8.9629	14.1636	13.1903	12.258	12.4775	11.3421	4.58496	7.43463	11.2052
TCGA-AA-A01X-01A	CMS2	11.8337	4.16993	13.5015	13.7737	7.45943	10.3163	6.04439	11.0593	11.623	7.87652	7.98299	12.3134	9.19229	8.32643	10.5459	12.4589	9.5216	12.0151	12.1755	9.01959	10.4798	8.79766	14.5237	13.3969	12.6616	10.1935	10.5372	4.75489	5.39232	9.11114
TCGA-AA-3531-01A	CMS2	11.2137	0	13.6721	13.1293	7.94837	10.2216	5.08746	10.1699	10.6339	7.20945	7.25739	11.7903	8.76155	7.53916	9.30834	12.2018	8.98299	11.4691	10.5859	8.15482	9.04166	7.56986	13.7674	12.1131	12.8937	9.29921	10.0634	4.08746	5.83289	9.87805
TCGA-NH-A6GB-01A	CMS2	13.0509	4.16993	13.226	13.6515	9.82337	12.4848	5.85798	11.2796	12.032	8.87036	9.45738	12.8406	10.8041	9.21189	10.9506	11.0505	10.8455	12.0505	11.4136	10.42	11.0334	9.43879	14.5153	14.323	12.4909	11.7744	11.0224	4.75489	5.45943	11.3756
TCGA-D5-6537-01A	CMS2	13.0264	0	14.8994	14.6606	9.57365	12.0928	5	12.0327	12.1173	9.23122	8.71425	13.5649	11.7694	9.45943	11.6676	12.6922	11.4914	12.6872	12.059	10.2877	11.3783	9.93369	14.9988	14.2359	13.6022	12.3343	12.7807	5.08746	5.78136	12.1478
TCGA-AA-A02J-01A	CMS2	12.042	0	13.2811	13.3556	9.01959	11.7271	4.80735	10.5372	11.0396	8.25739	8.21917	12.6427	9.62936	8.65105	10.2479	11.7022	9.6865	11.851	10.9837	9.07948	10.7993	9.52356	14.0403	12.7262	12.4213	11.3658	10.7591	2	7.56224	10.9622
TCGA-AA-3869-01A	CMS2	11.3597	1	13.3756	11.8868	8.74819	11.3129	6.16993	10.4189	11.1561	8.55075	8.85175	11.8657	10.545	9.11374	10.3399	11.6027	10.1861	11.327	11.3886	9.28771	10.2276	8.86109	13.9765	12.3426	11.8301	12.3362	10.5479	2.58496	6.56986	11.4035
TCGA-5M-AATA-01A	CMS2	13.5122	0	13.9211	14.0311	10.3343	12.5814	7.70044	12.117	12.8673	10.014	8.91289	13.5942	11.163	8.64386	11.647	12.5943	11.4105	12.4868	11.9744	10.7903	11.9465	10.3015	15.2562	11.7121	12.7816	13.0967	12.5409	4.58496	8.65464	11.933
TCGA-CA-5256-01A	CMS2	10.941	0	12.8355	12.2808	8.14975	10.8313	5.61471	10.1434	9.58684	7.87652	9.05257	11.1599	9.8392	5.93074	9.23601	8.45121	9.17742	10.4717	9.82337	8.53528	8.93074	8.5157	14.095	12.9176	11.4528	11.9322	11.528	4.32193	2.58496	11.3376
TCGA-CM-6166-01A	CMS2	12.7337	1.58496	13.9201	13.8642	9.51175	11.9661	7.78136	11.1592	11.8029	9.22882	9.24555	13.5597	11.4762	9.57175	11.4681	8.69697	10.4388	11.994	11.7296	10.7682	11.5703	9.33985	14.3735	13.8452	12.9924	11.8057	12.1459	4.08746	7.65105	11.6216
TCGA-AY-5543-01A	CMS2	12.8486	6.85798	14.16	14.3348	10.341	12.4717	6.10852	11.3961	12.3576	9.96867	8.88874	14.3863	12.0358	10.6484	11.9908	9.31967	10.2866	12.0928	12.0805	9.54882	11.5755	10.0888	14.4425	13.246	12.9546	12.8194	12.7056	5.85798	4.58496	12.0451
TCGA-CK-5912-01A	CMS2	12.0081	4.58496	13.5008	13.6369	9.43463	12.6902	6.64386	11.1624	12.6691	10.1163	9.71596	13.9162	11.2592	9.94251	11.3923	12.1712	10.8903	11.7536	11.796	10.9061	11.2992	10.4284	14.5944	13.1655	12.9931	13.7767	11.6165	5.88264	8.2384	12.9794
TCGA-AA-3856-01A	CMS2	11.9816	0	13.3284	13.5525	8.69697	11.4969	6.33985	10.8986	11.3236	8.70044	8.74483	12.3597	9.94983	8.73471	10.7781	10.0741	10.5078	11.7956	11.0941	9.60918	10.0417	9.20701	14.4289	14.221	12.2357	12.403	11.5211	3.90689	4.58496	11.7245
TCGA-AA-A00Q-01A	CMS2	11.8719	0	13.4002	13.3062	8.72451	11.3066	6.55459	10.2842	11.0396	8.57743	8.89482	11.8838	10.3531	7.65105	10.7474	12.2399	9.79279	11.2467	11.0641	9.11374	10.2819	8.88874	13.9481	11.5708	11.8408	11.1548	11.2906	5.32193	4.16993	10.5887
TCGA-D5-6920-01A	CMS2	13.0019	0	14.0166	13.8708	9.92778	13.5023	6.98868	11.577	12.9016	9.91439	8.93369	14.5971	11.8078	10.2796	12.0805	12.8504	11.4853	13.1141	11.9805	10.611	11.7245	10.0661	15.2084	13.7557	13.6832	13.1864	13.6193	6.33985	5.04439	12.1621
TCGA-QG-A5YV-01A	CMS2	13.2044	3.16993	14.3784	14.1925	9.96578	12.8781	6.06609	11.4294	12.7033	9.55459	9.50978	14.5244	12.0375	10.0888	11.7198	12.9256	11.2912	13.0803	12.5328	10.4605	11.5353	10.2633	14.948	13.7648	13.4971	12.4729	12.5854	5.75489	6.59991	11.9715
TCGA-A6-3807-01A	CMS2	11.1466	2.80735	12.3357	12.0828	8.10329	11.0382	6.44294	9.40088	10.2192	8.62571	8.18982	12.0947	9.38586	7.24793	9.26913	7.88264	9.42417	10.9454	10.4656	9.15228	9.44708	8.31741	12.5553	11.2715	11.2975	11.7846	9.73132	5.35755	6.75489	10.6411
TCGA-AA-3514-01A	CMS2	11.4476	0	14.1407	11.3723	6.90689	9.46964	7.66534	11.0821	11.5713	6.04439	6.55459	12.1824	7.49985	6.20945	8.29921	11.774	9.83131	12.4828	10.6027	6.72792	9.82018	6.87036	13.8346	11.0417	13.9421	9.21432	10.3376	4.52356	4.24793	8.69349
TCGA-AA-3660-01A	CMS2	12.9293	1.58496	14.037	14.1864	9.25503	12.2894	7.62936	11.5236	12.2297	9.99718	9.24079	12.8339	11.809	9.95128	11.5416	12.2234	10.7364	13.0133	11.8033	9.96	10.2842	10.0307	15.0424	14.033	13.2662	12.8232	11.6555	5.32193	6.02237	11.9114
TCGA-AA-3679-01A	CMS2	11.2842	0	12.7381	11.8887	8.00562	10.1085	5.75489	9.40514	10.0224	8.09803	7.94251	11.0458	9.06609	7.06609	9.27146	11.8692	8.90087	10.4294	10.7632	7.91886	9.28309	8	12.7237	11.2288	11.6618	11.4993	9.48583	2.80735	4.32193	10.5915
TCGA-G4-6294-01A	CMS2	12.5285	3.16993	13.6439	14.5002	10.2503	12.7511	7.55459	11.1935	12.1957	10.6502	9.03617	13.6339	11.3482	10.2992	11.5132	13.1451	10.8353	12.4517	11.5299	10.9009	11.2917	10.0647	14.906	12.5994	12.85	13.0215	11.6922	5.45943	6.98868	12.375
TCGA-A6-4107-01A	CMS2	11.4954	1.58496	13.2269	12.3845	8.48784	11.2354	7.62936	10.4263	10.1033	7.82018	8.64746	12.0258	10.0848	8.8009	10.1293	11.6917	9.79928	11.6013	10.6768	8.2384	9.5411	8.29002	13.9855	11.7368	12.5187	12.3961	11.0154	5.04439	4.24793	11.3971
TCGA-D5-6532-01A	CMS2	12.8182	3.58496	14.6254	14.5702	9.44294	12.5615	6.45943	11.8622	12.6644	9.85798	8.67243	15.4074	11.3454	9.88111	11.5396	12.5687	10.6812	12.1752	12.0406	10.8918	11.736	9.99577	15.1958	13.1897	13.2246	12.334	11.375	5.90689	6.22882	12.1658
TCGA-DM-A1DB-01A	CMS2	13.8479	1.58496	14.6374	14.784	10.0993	13.0918	5.08746	12.7855	12.5871	10.4767	9.62936	13.8742	12.1618	9.11374	12.2509	13.5298	11.4057	13.5909	12.7958	11.4939	12.8366	11.4289	14.94	14.425	13.9034	12.3089	12.7492	5.39232	7.53916	12.6316
TCGA-G4-6317-01A	CMS2	12.9906	0	14.07	13.9771	9.37721	12.1611	5	11.4517	10.9944	9.19967	8.81057	13.0798	9.92333	8.98584	10.2923	12.6359	10.6036	12.4976	11.647	9.72792	10.7339	9.97298	14.0471	12.7474	12.5691	11.8065	11.8309	4.08746	7.53138	11.5646
TCGA-AA-3984-01A	CMS2	12.2983	0	12.605	12.4049	9.24793	12.2868	5.85798	10.207	11.3859	8.99718	8.15482	12.8533	11.1202	9.02514	10.9993	11.5507	10.7698	11.5358	11.2076	8.98014	10.5038	9.28077	13.6668	11.5098	12.0543	12.0189	11.4179	2.32193	4.9542	11.7155
TCGA-AD-A5EK-01A	CMS2	13.1016	3	14.2311	15.2592	10.0112	13.1629	7.40939	11.3465	12.683	9.94837	9.6987	14.3961	11.4336	11.0203	11.7549	12.6519	8	13.0053	11.7607	10.9851	11.5985	11.2854	16.0975	13.9592	13.245	12.3783	12.2417	5.9542	7.89482	11.8329
TCGA-AD-6965-01A	CMS2	12.7618	1.58496	14.299	14.0033	9.59991	12.3496	7.77479	11.0231	12.365	9.99718	9.46352	14.2801	11.2174	9.76818	11.3437	9.80252	10.5962	12.9705	11.0251	10.5632	11.544	9.70736	15.4139	13.4278	13.1624	12.4481	11.5661	5.67243	6.30378	11.7465
TCGA-F4-6808-01A	CMS2	12.0795	0	13.6349	13.3982	8.83605	11.4194	5.55459	11.7275	11.8029	9	8.29462	12.7914	10.2808	8.75822	10.8122	9.62753	10.0875	12.5372	11.6161	9.0607	11.128	9.47978	14.8638	11.8525	12.8027	12.0095	11.3971	3.80735	8.78136	11.7698
TCGA-DM-A282-01A	CMS2	13.0766	2	14.4486	14.3963	10.4737	12.7202	8.02237	11.7549	11.5703	9.36851	9.19229	14.6204	11.1319	10.2192	11.5546	12.5063	10.4294	12.7536	12.3826	10.5897	11.7078	9.95128	14.3202	12.8586	13.103	12.2848	12.6996	4.16993	7.35755	11.9694
TCGA-DM-A28H-01A	CMS2	13.4389	0	14.2394	13.3662	10.1774	12.9016	6.24793	11.9531	11.5943	10.1331	8.58871	11.3945	11.7104	9.86419	10.7313	13.0065	10.9084	12.5122	12.3315	10.9069	12.2183	10.3498	14.4961	11.6366	13.2409	11.6188	11.87	6.04439	4.45943	12.5199
TCGA-AA-3544-01A	CMS2	11.6384	1	13.1121	12.3606	7.59246	10.2396	6.47573	10.2946	9.37069	6.84549	7.79442	11.3049	8.75822	7.56986	10.0647	11.5285	8.53916	11.2009	11.0478	7.35755	9.43463	7.85175	13.2091	11.9436	11.9377	10.8765	10.3038	2.80735	2.32193	9.9629
TCGA-RU-A8FL-01A	CMS2	13.4202	0	13.6188	14.5531	9.26679	11.8467	4.80735	11.5008	11.9873	9.27146	9.74819	14.1326	11.0238	9.87498	11.1529	12.3783	10.3253	12.962	11.9837	10.3287	11.6362	10.1836	13.5153	12.9922	13.1791	12.3174	11.6519	5.16993	7.27612	12.3424
TCGA-AA-3534-01A	CMS2	11.5088	0	12.9562	12.4569	8.61839	11.5981	6.20945	10.4115	11.3581	8.37938	8.65464	13.058	10.6926	8.79116	10.6221	11.4813	10.6339	11.3531	9.96867	9.36851	10.0848	9.20212	14.2915	12.5637	12.1267	11.9403	10.7108	3.80735	8.74147	11.3907
TCGA-AA-A02F-01A	CMS2	11.8174	1.58496	12.9584	12.4406	8.21917	10.9651	5.75489	9.76818	10.8017	8.65821	8.85175	12.8025	10.6046	8.74483	10.5812	11.6751	9.69	11.9762	11.3977	8.81057	9.97298	9.5157	14.1524	11.2527	12.341	11.7275	10.858	2	4.45943	11.2656
TCGA-AA-3979-01A	CMS2	11.8692	3.70044	12.7682	12.1864	7.82018	11.3487	4.08746	10.3219	10.2912	8.74819	8.31288	12.1948	10.445	8.84235	9.87498	11.2866	9.45738	10.7254	10.9694	8.63662	9.96434	8.45943	12.9674	11.6729	11.9058	12.6355	10.3891	4.16993	3.16993	12.1969
TCGA-AZ-4684-01A	CMS2	11.6551	1	13.2858	12.3729	7.44294	10.9527	6.10852	10.6147	10.3955	7.97154	6.98868	11.4661	8.99718	7.34873	9.20945	11.3772	9.47978	12.3641	10.7194	8.07146	9.56415	8.48784	13.5137	10.8533	12.4323	11.6055	10.9794	3.45943	2.80735	10.2119
TCGA-DM-A0X9-01A	CMS2	13.4306	3.58496	15.4593	14.1519	10.2703	12.7368	7.09803	12.2155	13.0372	9.67948	9.27845	13.7884	12.0775	10.1586	12.0011	13.5272	11.9462	13.1453	12.9046	11.043	11.3783	10.3298	15.3012	13.6686	13.5643	12.6642	12.8553	6.14975	8.63662	12.0688
TCGA-AA-3553-01A	CMS2	11.5555	3.70044	13.1003	13.0641	8.8392	11.188	6.58496	10.599	10.2923	8.5812	8.05528	11.9611	9.87036	7.90087	10.1331	8.92481	9.93517	11.4919	10.7013	9.76653	10.3106	8.66178	14.3961	12.6006	12.1731	11.9166	11.1079	3.45943	3.90689	11.7768
TCGA-A6-A56B-01A	CMS2	11.7211	1	12.7007	13.4078	8.3966	10.6821	6.89482	9.81858	11.2003	8.76487	8.0607	12.6662	9.47776	8.92184	10.1396	10.6891	9.85331	11.7657	11.2831	10.1948	10.5736	8.73471	13.6019	11.7628	11.4732	11.3476	11.0063	4.52356	4.24793	9.89633
TCGA-AA-A017-01A	CMS2	12.0338	1	13.0044	13.1912	8.60363	11.1447	6.96578	10.0112	10.4615	8.33985	8.47573	12.1003	9.70736	9.16742	10.5765	12.0891	9.51373	11.0539	10.7814	9.53138	10.1189	9.0607	13.6841	11.5187	11.5817	11.5718	10.4346	4.24793	4.64386	10.8345
TCGA-DM-A1D8-01A	CMS2	13.2975	4.08746	14.4478	14.0947	9.96145	12.3055	8.11894	12.0112	12.768	10.0674	9.37938	14.2579	11.0077	10.9556	11.5897	13.0495	11.3078	13.6745	12.4171	11.7578	11.7863	10.978	15.7504	12.8361	13.3933	12.3245	12.8471	5.72792	4.70044	11.9506
TCGA-DM-A28E-01A	CMS2	13.0641	3.16993	14.1416	14.6916	10.4094	12.9917	5.64386	11.3592	12.4883	9.60363	8.90388	14.0527	11.5211	10.6439	11.7043	12.239	10.733	12.0317	11.8933	10.7151	11.5469	10.1611	14.7693	11.9403	13.1732	12.585	11.5196	6.2854	6.67243	12.3974
TCGA-AA-A00L-01A	CMS2	12.0238	3.80735	12.816	14.0375	8.74147	11.0641	4.85798	10.2609	11.3112	8.37938	7.55459	12.4778	9.37721	8.59991	10.3923	10.825	10.2831	10.7108	10.6618	8.82018	9.37721	8.64386	13.6121	12.3799	11.703	11.1408	10.7056	4.85798	6.47573	10.7805
TCGA-CM-5864-01A	CMS2	11.9705	1.58496	13.5695	13.4003	8.89178	11.8986	5.83289	11.2848	11.0126	9.10852	8.27612	12.8271	10.3117	9.30606	10.5236	12.5182	10.3287	12.1777	11.3966	9.59991	10.2668	9.76984	14.8819	13.3469	12.5169	12.1472	11.5132	6.53916	5.08746	12.0845
TCGA-AZ-4682-01B	CMS2	12.7809	0	14.2691	14.1336	9.61471	12.4969	6.44294	11.7061	10.6466	9.47573	9.17742	13.8808	11.2414	8.90989	11.2515	12.8549	10.6193	12.7398	12.6366	9.78136	11.1662	9.87652	14.8012	13.0393	13.2205	13.6496	12.3891	5.85798	5.93074	12.8116
TCGA-AA-A00O-01A	CMS2	11.1427	0	13.4682	12.7634	8.85487	11.5962	7	10.2479	11.3592	8.87344	8.92778	11.9855	9.71768	8.74819	10.4747	8.89178	10.7194	11.2894	10.4564	9.83289	10.0901	9.05528	14.7188	13.4704	11.6502	10.9106	10.3151	4	6.39232	11.1092
TCGA-5M-AAT5-01A	CMS2	13.3412	0	14.0452	14.5396	10.2656	12.8624	6.2854	11.2082	11.5038	9.20945	9.58496	13.8465	11.5358	10.4491	11.1624	12.2393	10.3163	12.0553	12.1687	10.5479	10.7969	9.82814	14.4907	13.3311	13.1932	11.4883	11.6957	3	8.14466	11.0492
TCGA-AA-3858-01A	CMS2	12.2744	2.58496	13.5314	12.0583	7.94251	10.7347	7.21917	10.6546	9.69	8.14466	7.71425	11.9348	8.96867	7.87652	9.92926	9.87652	9.61102	11.6702	11.0573	8.91588	10.1215	8.05528	14.0708	12.6262	12.375	11.3376	10.9307	3.32193	2.58496	10.8194
TCGA-AA-A02K-01A	CMS2	13.2309	4.58496	14.2231	13.7375	9.24317	11.7305	6.93074	11.6595	11.7595	10.0593	9.69174	12.662	11.5784	10.8431	11.2521	12.6246	11.0841	12.9726	12.4186	10.6027	12.0805	10.6393	13.8015	13.6728	13.4832	12.7379	11.5784	5	8.80413	12.4612
TCGA-AA-3975-01A	CMS2	11.8053	3	12.9587	13.6266	8.36632	11.2021	6.59991	10.3531	11.1183	8.13443	8.07146	12.4027	9.30834	8.16993	10.1033	11.3832	9.53722	11.1693	10.4378	8.83289	10.1033	8.99152	13.4676	12.3512	11.617	11.3826	9.90238	2.32193	4.58496	10.6312
TCGA-AA-3562-01A	CMS2	11.8599	1	13.0522	12.1923	8.15482	11.2521	6.90689	10.5068	10.7151	8.38802	8.32193	11.8333	9.76155	7.34873	10.4294	12.2046	10.1254	11.5191	10.8811	9.30606	10.1749	8.32193	14.1877	12.7245	12.3357	12.1889	10.8033	5.45943	3.32193	11.4147
TCGA-AA-3860-01A	CMS2	11.7731	1.58496	13.3209	12.5423	7.88874	10.8556	6.72792	11.0396	10.6724	8.45121	7.88264	12.0004	9.93664	8.25267	10.5536	9.54303	10.0901	11.0861	11.0755	7.94837	10.2992	8.67948	13.0387	10.4686	12.1658	11.151	10.668	4.24793	3.58496	10.567
TCGA-AA-3986-01A	CMS2	11.7952	3.32193	13.2423	12.6651	9.36194	11.5854	6.67243	10.6339	11.6573	8.38802	8.53916	13.214	10.4838	8.57743	10.9159	12.0116	10.8258	11.8638	10.8025	9.85953	10.1599	8.88264	14.2367	13.1344	12.2125	12.1147	11.2866	3.58496	4.16993	11.1124
TCGA-AA-3831-01A	CMS2	11.7381	0	13.4834	13.1328	8.69	11.5048	6.74147	10.8082	10.9278	8.5812	8.67243	14.0718	10.584	9.11374	10.7048	12.2553	10.5196	11.8297	11.1636	9.46964	10.3641	8.8857	14.0563	12.4139	12.0768	11.8704	12.2509	3.45943	3.45943	11.0782
TCGA-AA-3685-01A	CMS2	12.5184	3	13.9125	13.1485	9.23362	12.102	7.39232	12.0861	10.7985	9.16239	9.10329	12.006	10.8948	8.81698	11.0063	12.6266	11.2167	12.5103	11.4388	9.79116	10	9.60363	15.193	13.0227	13.3115	13.0843	12.3387	6.65821	4.64386	12.4584
TCGA-CK-5915-01A	CMS2	12.5553	3.45943	14.0288	14.2373	9.38586	12.8514	5.72792	11.2113	12.5807	10.2479	9.09803	13.2448	11.3907	8.51964	11.8013	12.9645	11.5807	12.7962	11.6613	10.1861	11.8638	10.4828	15.5082	14.4772	13.4303	12.6924	14.1315	5.88264	6.59991	12.5164
TCGA-AA-3548-01A	CMS2	11.683	0	13.7196	12.0664	6.97728	10.4512	7.08746	10.0782	10.4898	7.71425	7.72792	11.851	8.94837	7.55459	9.97011	9.61287	9.07414	11.7381	11.3163	7.97154	9.81218	7.80735	13.183	11.2204	12.0664	11.4737	10.5236	2.80735	1.58496	10.3848
TCGA-AA-3538-01A	CMS2	11.5507	1	12.9723	12.7442	8.27612	11.4284	6.82018	10.3185	11.3729	9.03617	9.19967	12.2639	10	8.57365	10.4221	10.8478	10.2912	11.6931	10.3652	9.30606	10.4136	9.39446	14.2194	12.8482	12.043	12.5479	10.9542	4.58496	4.58496	12.0891
TCGA-AZ-4308-01A	CMS2	11.933	1	13.6324	12.174	6.80735	9.24317	8.04985	10.9226	10.1849	6.40939	6.85798	11.6839	7.67948	5.58496	8.85487	11.2703	7.96578	11.7207	10.4357	6.72792	9.43045	6.18982	13.1264	10.2877	12.6405	9.86882	9.58871	4.70044	1	8.23362
TCGA-AA-3509-01A	CMS2	11.6609	4.52356	13.0916	13.083	8.7879	11.4383	6.39232	10.733	10.4051	8.67948	8.54303	12.268	10.1861	9.13186	10.4041	11.7595	9.83289	11.4584	11.0681	7.85175	10.2204	8.53528	14.793	13.4299	12.2351	11.5033	10.3287	4.39232	6.88264	12.1861
TCGA-A6-5656-01A	CMS2	12.5643	4.04439	13.3557	14.0546	10.5406	12.9708	7.02237	10.8603	11.9869	10.5372	10.0189	12.7986	11.2333	10.7586	11.4924	11.7593	10.899	11.6828	10.9527	11.7387	10.9095	10.9454	15.2811	13.0991	12.1858	13.1727	11.3993	5.10852	7.62571	12.389
TCGA-A6-6650-01B	CMS2	11.825	4.08746	11.6555	13.8332	10.8439	13.5429	6.30378	9.8933	11.6032	11.4019	10.2288	12.7196	12.3842	11.6384	11.6124	10.9099	10.5727	10.8431	9.28771	12.5625	10.5755	11.9374	14.2245	10.8345	9.57743	13.3578	11.3061	4.90689	9.46148	12.6782
TCGA-A6-6140-01A	CMS2	12.9366	0	13.915	14.8318	9.87958	13.0493	5.9542	11.2143	12.1331	9.81698	9.7039	13.9281	11.2969	8.67948	11.6913	9.60733	10.4315	12.2586	12.1793	10.1548	11.8254	10.4481	15.2395	13.3028	13.5032	13.3309	11.8857	5.72792	5.42626	12.6499
TCGA-DM-A1D7-01A	CMS2	13.4293	4.39232	14.5465	14.2487	9.92333	12.9296	7.07682	13.463	12.6998	9.53722	9.53722	14.0312	11.2819	10.2773	11.368	12.9276	10.9204	13.2396	12.2767	10.1774	12.0053	10.3354	14.8879	12.4213	13.1709	13.4909	13.0838	4.64386	5.78136	12.4838
TCGA-A6-5666-01A	CMS2	12.5115	4.24793	13.8694	14.9718	9.13443	12.6479	4.9542	11.3009	10.9965	9.74315	9.39017	13.634	11.6944	8.30378	10.4988	11.8118	10.6073	12.2703	11.5201	10.4481	10.9571	10.1293	15.4164	14.3633	13.1064	12.5231	12.4558	5.58496	7.56986	12.4881
TCGA-T9-A92H-01A	CMS2	12.9656	4.16993	14.3037	14.4329	9.64024	12.4215	6.30378	11.5665	12.1652	9.79766	8.9542	13.0147	11.6755	9.37287	11.4898	12.8646	10.5555	12.3205	12.1013	11.2282	11.713	10.1085	14.2771	13.3663	13.1524	12.5401	12.6396	5.97728	5.55459	11.8899
TCGA-NH-A8F7-06A	CMS2	13.1517	1.58496	14.5164	14.5016	9.55842	12.3982	6.56986	11.4722	11.1325	9.9901	9.14466	14.0928	14.5715	10.683	11.1586	7.10852	11.2697	12.1687	12.0532	11.0382	12.0296	10.352	14.0787	12.8162	13.5944	12.5483	12.0406	5.20945	8.62571	12.4073
TCGA-AA-3846-01A	CMS2	11.463	1	12.363	13.1699	8.82018	11.8704	5.9542	9.70736	10.567	8.90388	8.8392	12.9159	10.4094	8.85175	10.7448	9.3837	10.4294	10.6138	10.3652	10.0928	9.7039	8.99435	13.8387	12.3926	11.0954	12.2715	11.3772	4	5.42626	11.7465
TCGA-AA-3667-01A	CMS2	11.2052	0	12.8285	12.0937	6.64386	9.1472	5.42626	9.62388	10.0417	6.04439	6.18982	11.3225	7.31288	6	8.48382	10.6493	8.38802	10.8688	10.1189	6.22882	9.0634	7.02237	13.0688	10.8665	12.3942	8.98868	9.22641	3.45943	3	8.20457
TCGA-A6-6137-01A	CMS2	12.6702	4.9542	13.9638	14.8187	9.90839	13.1168	7.24793	11.3636	12.7738	10.2854	9.67596	13.3871	11.6225	9.94691	11.7715	12.5918	11.1567	12.7172	11.6188	10.7549	11.6059	10.2432	14.662	14.4844	13.3404	12.9841	12.2782	5.93074	5.72792	12.4323
TCGA-AA-3495-01A	CMS2	10.5999	1	12.5479	11.865	7.8009	11.2174	5.39232	10.1383	10.4788	8.32643	8.12928	10.978	9.61655	8.59246	10.0471	10.7764	9.47978	10.9469	10.1662	8.60733	9.82177	8.57365	13.6263	11.403	11.1485	12.0314	9.97441	5.35755	3.16993	11.2866
TCGA-A6-6650-01A	CMS2	12.5352	2.90689	13.964	14.2684	10.1357	13.1141	6.31288	11.5194	12.4099	10.9622	9.36632	13.0762	12.0398	11.6393	11.6223	12.7265	9.95565	12.6476	11.2348	11.5093	11.3298	11.3518	15.0778	11.8476	12.4173	13.5883	11.9706	6.2384	8.04166	12.7628
TCGA-A6-2678-01A	CMS2	11.5058	4.08746	12.9593	13.5388	9.20457	12.4798	6.45943	10.5868	11.647	9.62936	8.5157	12.4663	11.279	10.196	11.115	9.18488	10.5236	11.0868	10.8696	9.41574	10.5878	9.35315	14.5064	11.8876	11.9425	12.7324	11.4383	4.80735	6.76818	12.2521
TCGA-AA-3976-01A	CMS2	10.8162	0	11.7026	11.2485	7.47573	10.3476	5.42626	9.17243	9.27612	7.49985	6.88264	10.7952	9.07414	7.94837	8.85487	7.59991	8.9571	10.0334	9.73809	8.00562	8.62571	7.13955	13.3891	10.9054	10.933	11.4497	9.97441	3.58496	3	10.6511
TCGA-AA-3819-01A	CMS2	12.0845	1.58496	13.3072	13.3933	9.15482	11.5147	6.94251	11.0084	10.9944	9.05257	8.41785	12.3826	10.3542	9.50779	10.6248	11.6221	9.97728	11.1923	11.3465	9.40514	10.445	9.04439	14.0089	12.5971	12.1561	12.3891	11.3078	4.9542	4.80735	11.227
TCGA-G4-6626-01A	CMS2	13.2302	2.80735	14.0367	14.2264	10.23	11.9769	5.42626	11.2877	12.4463	10.3421	9.13955	14.3737	10.5469	8.66178	11.5333	13.1475	11.0728	12.8963	12.392	9.74147	11.4367	10.5575	14.7206	11.9388	13.3359	11.5122	12.7676	4.85798	7.64386	11.6339
TCGA-A6-A567-01A	CMS2	11.0485	0	12.8984	13.4846	8.18982	11.0795	5.42626	10.137	11.1421	9.14211	8.52356	12.0624	10.1033	8.83289	9.84078	11.1447	9.86419	11.1039	10.9636	10.0471	9.7039	9.29692	13.937	13.227	11.7809	12.061	10.8098	4.08746	7.21917	11.3129
TCGA-A6-6648-01A	CMS2	13.7865	2.58496	14.7715	14.5256	11.2167	13.8189	6.55459	11.6262	13.3312	11.2871	10.5236	13.5676	12.7824	11.5943	12.5868	10.2854	12.227	13.7943	12.514	12.0725	12.9086	11.3701	15.9176	14.7827	13.6168	14.1624	12.7234	6.62936	9.56605	13.6487
TCGA-AY-A8YK-01A	CMS2	13.047	3.58496	13.8899	15.0027	9.99152	12.6445	6.56986	11.4486	12.2682	9.53138	8.90388	12.6391	11.6698	9.87344	11.6147	10.0526	10.7125	12.2234	11.5618	10.5555	11.2324	9.97154	14.659	13.0768	12.7215	12.6136	11.6591	5.20945	5.97728	12.1984
TCGA-DM-A1D9-01A	CMS2	13.5621	0	14.5548	14.2535	9.52552	13.0893	7.9542	11.8622	13.2201	10.3542	9.87036	14.363	12.3567	9.87036	12.5421	13.3415	11.4284	13.8985	12.5725	11.0133	11.7211	10.9454	14.9533	12.3704	13.5714	13.2207	13.2903	6.08746	6.58496	12.6025
TCGA-A6-6652-01A	CMS2	12.9239	5.88264	13.8661	15.1362	9.45327	12.5878	6.40939	10.6321	12.9814	9.56415	9.02237	15.3128	10.7616	9.59805	10.4041	12.8927	11.6546	12.0362	12.525	10.8688	11.5328	10.6147	15.5958	15.2998	13.5627	12.4429	11.7624	5.61471	6.50779	11.8009
TCGA-AY-4070-01A	CMS2	11.7427	1	13.2991	10.446	8.47168	11.1163	6.58496	10.29	11.2222	8.69349	8.61471	12.5833	9.5812	8.48784	9.66888	11.7536	9.10591	11.9095	11.1805	9.24555	10.1737	9.35535	13.1033	7.85175	11.9679	11.2088	11.2234	2	6.93074	10.5206
TCGA-AA-A02W-01A	CMS2	11.7649	0	12.5023	13.3851	8.37069	11.5821	6.78136	10.5362	11.4336	9.17243	7.9542	13.0921	10.5971	8.99718	10.4105	8.84549	10.9491	11.7415	10.5897	10.5343	10.3815	9.76984	14.556	12.2609	11.6497	12.1238	11.207	1	7.81378	11.2639
TCGA-DM-A28C-01A	CMS2	12.879	2.32193	14.6253	14.59	9.12153	12.9656	6.85798	11.4184	12.672	9.21675	8.36194	14.0178	11.0341	8.51964	11.4863	13.0544	11.84	12.9427	12.9187	10.774	11.1222	10.0821	15.4957	13.6644	13.8979	12.571	13.8215	5.93074	6.71425	11.8634
TCGA-AA-3980-01A	CMS2	11.9658	3.32193	12.3641	11.9766	8.04985	11.7326	6.02237	10.3652	10.6457	8.67948	8.49586	12.4252	10.3783	8.11374	10.1687	8.56986	10.3955	11.2131	10.96	9.52552	10.3443	8.74483	13.1802	12.3647	11.5661	11.8963	10.8041	3.32193	3.70044	11.6965
TCGA-AD-6963-01A	CMS2	13.7715	1	14.4674	14.7447	10.3955	12.7309	6.18982	12.6378	12.8939	10.0334	9.23362	13.5539	11.9535	9.60548	12.1771	12.7024	11.0954	12.9129	12.2889	10.7022	11.8994	10.4398	14.8289	12.8478	13.9167	12.3791	12.5479	6.18982	5.72792	12.6691
TCGA-NH-A50T-01A	CMS2	13.3825	1	13.8563	13.6744	10.0251	12.1759	6.02237	11.7142	12.1293	9.34207	9.16742	14.727	11.5689	9.55459	10.7977	13.5198	11.3055	12.5734	12.3832	10.5353	11.5118	10.3106	14.2963	13.8902	13.2309	11.7985	11.7381	5.45943	7.94251	11.6366
TCGA-CK-5914-01A	CMS2	13.2088	0	14.394	14.5725	10.4543	12.9451	7.3837	11.0112	12.1443	9.69	9.91439	14.1562	11.7087	9.97871	11.6008	13.2405	11.1389	12.8474	12.0314	10.9344	11.2544	10.3826	15.6778	13.3385	13.6291	13.0689	12.7345	6.80735	6.26679	12.5358
TCGA-AA-3519-01A	CMS2	11.0035	1.58496	12.3726	12.7087	8.40514	10.7773	3.80735	10.1202	9.57743	6.94251	7.12928	11.1396	9.17991	7.21917	9.55075	10.9556	9.02791	10.3685	9.66356	7.98299	9.2738	7.76818	13.892	12.1984	11.8471	10.7748	10.0861	5.20945	6.12928	10.1812
TCGA-AY-A69D-01A	CMS2	13.6845	2	14.8144	15.0067	10.2935	13.3425	7.44294	11.5854	13.4608	10.7756	9.23122	14.1726	12.3233	11.4152	12.4239	13.6365	11.0901	13.0718	13.116	11.2027	12.0386	10.8533	15.8277	13.6777	13.8867	12.8624	12.0937	6.20945	7.34873	12.2662
TCGA-AA-A01Z-01A	CMS2	11.5981	4.70044	13.112	13.1061	7.77479	10.8353	5.04439	9.94544	11.4157	7.92481	7.71425	12.6642	9.35755	8.53916	9.58684	9.35535	8.6865	11.8478	10.388	8.59991	10.6564	9.69523	12.6511	12.2064	11.5994	10.314	11.0815	3.80735	2	9.65464
TCGA-SS-A7HO-01A	CMS2	12.8108	0	14.5369	14.7482	10.0182	12.3859	5.39232	11.3112	12.927	9.92778	9.15228	14.0741	10.9607	9.75822	10.3432	11.5555	10.7756	12.4476	11.6564	11.3298	11.2052	10.5498	15.5209	14.0441	13.6633	12.3418	11.5608	5.93074	9.32867	11.7553
TCGA-AA-3968-01A	CMS2	11.6375	0	12.6113	12.5826	8.46761	11.4893	6.97728	10.0417	10.7912	8.62936	8.48784	11.5304	10.3298	8.92184	10.5255	12.638	10.6768	10.9593	10.8186	9.43879	10.0362	9.61287	13.426	12.4823	11.6856	12.0461	11.0928	3.58496	4.70044	11.4435
TCGA-CM-5862-01A	CMS2	12.2082	0	13.4856	12.9363	8.6865	12.5382	6.56986	11.4773	11.1991	9.19722	9.81218	12.7247	10.6064	9.35755	10.3309	12.4612	9.82655	11.697	11.4057	9.60548	10.0224	9.69	14.2781	12.784	12.5948	12.5115	11.3304	5.20945	6.12928	12.4788
TCGA-AA-3982-01A	CMS2	11.5083	3.32193	12.5784	12.4223	8.29002	11.2378	6.72792	9.76487	10.4574	8.46352	8.07682	11.0077	10.0741	8.30834	10.1548	11.5033	10.1267	11.1655	10.5459	9.43254	10.0224	8.7039	13.6367	11.1183	11.4035	11.9118	10.584	4.39232	4.52356	11.4179
TCGA-D5-5540-01A	CMS2	11.7867	1	13.229	13.5922	8.72792	11.1929	5.20945	11.2761	9.89633	8.40514	9.13443	12.849	11.3399	9.35755	9.93958	11.9454	11.0238	10.8948	11.4341	10.7566	10.5981	9.21432	15.2014	13.2299	12.2883	11.8463	12.3385	5.80735	5.52356	11.5411
TCGA-AA-3552-01A	CMS2	11.2837	2	13.0384	12.1991	7.75489	10.4179	6.45943	9.91289	10.584	8.35755	7.97728	11.4742	9.48985	8.43045	9.94398	11.1674	9.85643	11.6357	10.8502	8.98868	9.31515	8.86419	13.2063	11.8994	11.7082	11.8142	10.3848	2.58496	3.32193	11.0382
TCGA-AA-3693-01A	CMS2	11.4681	1	13.2009	13.6	9.77972	11.6046	5.80735	10.4727	11.0512	9.52552	9.21189	12.5275	10.7099	9.42836	10.9315	11.4828	10.3253	10.7474	10.7993	9.41363	10.332	9.73132	14.9651	13.0251	11.9281	13.2009	11.8321	4.58496	3.70044	12.3929
TCGA-G4-6295-01A	CMS2	12.8017	0	13.729	13.3176	9.15987	12.3696	6.83289	11.3685	12.811	9.50779	9.59991	13.6089	11.0895	9.72622	11.5216	9.50978	11.1286	12.6156	11.8553	11.0875	11.1215	9.75322	15.1448	11.1209	13.6799	12.556	12.1849	5.39232	5.16993	12.1567
TCGA-AA-A01C-01A	CMS2	10.9374	1	12.1652	11.6124	6.97728	9.35975	5.24793	9.08215	9.64566	6.98868	6.88264	11.2113	8.3966	6.06609	9.48784	8.64024	8.64746	10.5868	9.75989	7.70044	8.99435	7.10852	12.4714	11.1523	11.1724	9.52552	9.81538	1.58496	2.58496	9.04985
TCGA-AA-3973-01A	CMS2	11.5392	1	12.4911	13.3544	8.30834	11.5646	7.02237	10.2969	10.5038	8.56224	8.60733	13.1139	10.0471	8.40514	10.3923	12.2808	10.2408	11.0634	11.1787	9.57554	10.0954	9.08746	13.3978	12.1376	11.5784	10.8033	10.5314	4.45943	5.16993	10.5784
TCGA-DM-A288-01A	CMS3	12.662	1.58496	13.5172	13.9368	9.81698	12.3081	4.75489	11.1592	11.9625	10.0914	9.54689	13.4007	11.2003	9.79116	10.9915	11.7964	10.2877	11.8742	11.5555	9.72451	11.2825	10.4051	13.8222	13.3868	12.4025	12.061	12.1338	4.08746	6.06609	11.2656
TCGA-AA-3854-01A	CMS3	11.4696	5.52356	13.6165	12.1469	8.29002	11.9454	5.72792	11.0279	11.42	8.50383	8.633	12.4409	11.0526	9.09803	10.5137	11.9392	10.9665	12.1504	10.978	7.9542	10.0553	9.3966	13.7379	12.9812	12.0987	12.4207	12.0901	3.80735	4	11.0526
TCGA-AA-3818-01A	CMS3	11.9185	0	13.6077	13.0119	8.82655	11.7013	5.83289	10.9908	10.7624	8.67948	8.54303	12.6504	10.8857	9.15228	10.9166	11.6008	10.5943	11.7237	10.544	9.13699	10.2854	9.62936	14.1234	12.007	12.2255	12.1762	11.7168	2.58496	4.45943	11.242
TCGA-AA-3506-01A	CMS3	10.7507	0	12.8576	11.716	6.89482	9.36194	5.88264	9.94398	10.1935	6.10852	5.58496	12.1988	8.04985	5.93074	9.05799	10.4828	8.61102	11.3382	9.46148	6.32193	9.14466	6.78136	13.004	11.178	11.6119	9.42417	9.89936	3.58496	9.52943	8.58496
TCGA-CA-5255-01A	CMS3	12.3704	4.85798	13.7775	13.178	9.28771	12.4645	6.53916	11.744	11.9028	9.24555	8.86728	13.7474	11.8734	10.1163	11.668	12.0372	10.8933	11.9708	11.6782	9.84235	11.1415	9.74987	14.3122	10.4398	12.5915	11.9614	11.7503	5.20945	4.75489	10.7532
TCGA-QG-A5YX-01A	CMS3	12.9454	3.80735	14.0159	13.6193	9.6987	13.0194	5.70044	11.4263	12.6968	10.0196	10.4147	13.1844	12.2671	10.8384	11.7936	11.7343	10.6221	12.6757	11.8884	10.8811	11.4289	10.1408	14.7237	11.374	13.3845	13.0042	11.275	5.72792	9.56796	12.2213
TCGA-AA-3527-01A	CMS3	11.2497	2.80735	14.4429	12.1095	6.59991	9.49386	7.06609	11.0307	11.4341	6.14975	6.80735	14.0218	7.72792	5.72792	8.70736	12.0133	9.70044	12.6907	10.3498	6.30378	9.59432	6.08746	14.0712	11.9473	14.0216	8.77479	10.2597	4.32193	4.24793	7.78136
TCGA-CM-4746-01A	CMS3	11.7457	1	13.5745	11.3426	7.32193	10.4727	3	10.8218	10.2633	7.05528	7.81378	12.8506	8.77149	5.12928	9.39446	11.8384	10.014	11.8471	10.9396	7.37504	9.29921	7.94251	13.7305	11.2515	12.2234	10.813	12.1043	5.35755	2.32193	9.92184
TCGA-D5-6539-01A	CMS3	12.4481	0	13.9624	12.4805	9.65464	13.031	7.16993	11.825	12.9596	9.97154	9.52748	12.776	12.1389	10.7773	11.7039	11.8412	11.0748	12.6959	11.8273	9.96578	11.4476	10.0512	14.9531	10.9837	13.0597	13.6714	11.2877	5.12928	4.32193	12.2088
TCGA-QG-A5Z2-01A	CMS3	13.3024	5.32193	14.1282	13.957	10.7185	13.49	6.42626	11.7665	13.4272	10.2107	10.4378	14.1805	11.9564	10.8345	12.2131	13.1762	12.5253	13.3142	12.3791	11.4858	12.1312	10.7381	14.9389	13.4345	13.2639	13.3447	13.3355	5.97728	6.72792	12.0123
TCGA-AA-3970-01A	CMS3	11.3554	0	12.2494	13.3738	8.17493	10.8392	4.90689	9.49386	10.6165	8.78463	8.37069	11.9866	9.60918	8.85798	9.76321	11.0512	9.87805	10.7748	10.5275	9.45121	9.46964	8	13.5269	12.6704	11.3421	11.9694	10.9315	2.58496	4.16993	11.4414
TCGA-G4-6321-01A	CMS3	11.526	1	13.414	11.0775	9.02514	13.4851	5.04439	11.1643	11.9535	9.44708	9.87191	11.9498	11.5362	10.6239	11.3089	10.821	11.1053	12.0286	10.7657	8.96	10.6027	8.87036	14.5421	9.16742	13.0532	13.5399	10.5831	4.39232	3.90689	11.9715
TCGA-AA-3524-01A	CMS3	10.1176	3.70044	11.3537	10.7773	6.75489	10.2119	3.58496	9.20701	9	7.37504	7.29462	9.71768	9.35755	6.87036	8.81698	6.40939	7.02237	9.82177	8.67243	7.39232	8.32643	7.34873	12.8204	9.91139	10.3197	11.007	10.1163	1	2.58496	10.8384
TCGA-AA-3971-01A	CMS3	11.3393	0	12.5744	12.4757	8.44708	11.294	5.85798	9.81698	10.6402	8.65105	8.58496	11.5957	9.96145	7.96	10.3208	9.39017	9.64926	10.888	10.3454	9.03892	9.79279	8.81698	14.0447	12.0348	11.8471	11.9352	10.4848	2.32193	4	11.0231
TCGA-A6-2679-01A	CMS3	10.66	0	12.2082	10.3718	5.32193	7.80735	3.58496	9.10329	8.26209	2	4.24793	10.6321	7.02237	2.58496	7.45121	10.1228	7.61471	10.363	9.5216	4.58496	7.77479	4.80735	11.062	8.66178	11.0688	7.57743	8.17493	4.16993	1	6.26679
TCGA-AA-3510-01A	CMS3	12.2015	1	13.5457	13.3247	8.37504	11.0417	5.24793	10.3309	11.4003	7.76818	8.48382	11.9352	9.65105	7.74147	10.5078	12.0798	10.5641	12.2052	10.6777	8.54303	10.1737	8.19476	14.2556	12.2677	12.6454	11.2234	11.8622	6.74147	4.32193	10.7117
TCGA-AY-A71X-01A	CMS3	13.3408	0	14.4232	14.3515	10.6257	12.5983	5.61471	12.0597	12.6278	9.68475	9.85487	14.4865	11.7198	9.98299	11.3842	12.8903	12.032	13.1618	12.3628	10.7944	11.7402	10.3663	14.8935	13.9652	13.4885	12.6631	13.6182	5.49185	6.67243	11.9091
TCGA-G4-6293-01A	CMS3	12.3704	5	13.682	13.8014	9.92778	12.6243	6.9542	11.1072	12.1277	9.35535	9.12153	14.8576	11.4351	10.2877	11.4152	12.4236	10.8895	12.7147	11.4959	10.7082	11.239	10.2033	14.9751	14.405	12.9383	12.7151	12.163	4.85798	7.48382	11.9218
TCGA-AA-3941-01A	CMS3	11.2167	2	12.4286	11.4046	8.59619	11.783	5.97728	10.1396	10.4969	8.80735	8.81378	12.1189	11.0641	8.51175	10.2784	10.865	9.90388	11.5098	10.2644	8.14975	8.88874	8.11894	13.6436	11.0196	12.0123	12.7243	10.5265	4.16993	8.65464	11.4903
TCGA-DM-A28K-01A	CMS3	13.083	2	13.8093	11.8262	9.31741	12.0536	4.85798	11.4507	12.1341	9.3443	8.84235	14.346	11.395	9.15228	11.168	13.0539	8.50779	12.8661	12.4551	10.1997	11.7964	9.62022	13.8681	11.3674	12.8376	11.6493	12.9945	5.04439	7.84549	11.1013
TCGA-G4-6309-01A	CMS3	12.4543	1	13.6981	12.2808	9.55459	12.4331	5.70044	10.9651	11.9701	8.74483	7.90689	12.7908	10.8978	9.83605	10.6493	12.4964	9.57932	12.8792	11.6096	10.1523	10.4888	9.43671	14.5012	11.346	13.0121	12.1299	12.178	5.2854	7.83289	11.6353
TCGA-AY-6386-01A	CMS3	12.6797	4.24793	14.0148	13.6503	9.77808	12.7791	6.04439	11.3987	12.5495	9.35975	9.17991	13.9261	12.0641	10.2912	11.9106	12.5873	10.9851	13.0838	11.6595	9.85487	11.2796	10.2467	14.6031	13.1493	13.2242	13.0514	12.4762	5.55459	7.53916	11.8891
TCGA-AA-3530-01A	CMS3	11.5172	1	12.2064	13.258	9.48382	11.6896	6.18982	9.42206	10.1674	8.98584	8.93369	12.9513	10.5392	8.76155	10.6184	11.8242	10.255	10.4818	10.5333	10.0715	9.33762	9.38802	13.3954	12.227	11.5324	12.0818	11.0735	4.32193	7	11.5854
TCGA-DM-A28G-01A	CMS3	12.8065	1	14.1124	14.4157	10.2889	12.6649	7.16993	11.5221	12.6589	9.26913	9.32418	13.625	11.3608	9.56605	11.525	12.8853	11.5314	12.6497	12.0255	10.825	11.5338	10.2479	14.4863	13.8503	12.816	12.9642	12.9205	5.45943	6.98868	11.9043
TCGA-AA-A004-01A	CMS3	11.8158	0	12.0627	10.0993	5.52356	7.60733	4.9542	9.2738	9.77149	3.32193	4.64386	10.7339	6.58496	4.32193	7.62205	7.88264	7.45121	11.6407	9.783	5.55459	9.01123	5.49185	10.8424	10.6184	11.6595	7.79442	7.67948	6.58496	6.08746	6.37504
TCGA-AA-A00E-01A	CMS3	10.676	0	11.7056	8.87036	7.25739	9.81538	4.16993	8.67948	10.196	6.12928	6.58496	11.4798	8.46352	7.97728	9.02791	10.2784	8.46352	10.2796	9.45121	7.43463	8.90989	7.35755	11.7465	6.64386	10.3487	10.2586	9.49386	2.58496	3.16993	9.25974
TCGA-AA-A010-01A	CMS3	10.6193	0	11.3072	10.6564	7.41785	9.38586	3.70044	8.47168	10.0196	7.30378	6.14975	9.81057	8.19967	7.15987	8.8392	10.5689	8.99152	10.5479	9.45327	7.59246	9.03617	7.42626	11.5328	10.8494	9.97011	9.25974	9.08746	1.58496	4.16993	8.92481
TCGA-AA-3837-01A	CMS3	9.55651	0	11.1338	11.3365	5.93074	9.19967	4.52356	8.89178	8.99718	6.30378	5.9542	10.1124	7.96578	6.2854	8.3443	9.57554	8.04985	10.0954	8.12412	6.79442	7.86419	6.96578	12.2825	10.5736	10.4189	9.19229	8.96	2.32193	1.58496	8.34873
TCGA-4N-A93T-01A	CMS3	12.6497	0	14.0778	13.8356	9.28771	11.526	5.78136	11.8158	11.395	9.64024	9.37721	13.8409	11.4067	10.3298	11.0512	12.0217	6.9542	12.1059	12.6526	10.3387	11.5289	9.94105	13.8428	12.1111	12.5656	11.6425	12.4372	5.08746	6.45943	10.9542
TCGA-AA-3521-01A	CMS3	11.1755	1	12.9157	13.2043	8.25267	10.9894	5.72792	10.7313	10.5803	8.48382	7.78136	12.7987	10.6466	8.19967	10.4305	10.6064	9.83289	10.7838	10.5774	8.40514	9.22882	8.61102	13.4709	11.5901	12.0056	11.183	9.99718	4.70044	4.39232	10.6018
TCGA-AA-A02O-01A	CMS3	12.6064	1.58496	14.1998	14.6657	8.07682	10.0954	6.30378	11.043	11.4898	6.71425	7.14975	12.4398	9.18982	7.91886	10.4305	12.3323	9.01959	12.6117	11.0056	8.02237	10.6083	8.15987	13.8307	12.0206	12.3323	9.78953	11.4168	4.9542	6.22882	8.85175
TCGA-AA-A00F-01A	CMS3	11.8823	1	12.8506	11.5699	7.80735	10.7895	6.75489	10.3174	10.7356	7.83289	7.90689	11.4073	9.45327	8.40088	10.4635	11.7436	9.47573	11.2825	10.8234	8.30378	10.1861	8.71768	13.7205	10.567	11.4949	11.1389	10.5068	3.32193	4.52356	10.3509
TCGA-AD-6888-01A	CMS3	13.0583	4.24793	15.0805	15.015	9.41996	12.3095	4.24793	12.1338	12.316	9.59619	9.04712	13.042	10.9151	9.15482	11.3745	11.9647	10.6393	13.0703	12.0199	9.77479	11.3387	10.6457	15.4414	13.999	13.2861	12.526	12.0369	4.64386	9.02514	12.1833
TCGA-DM-A1D6-01A	CMS3	13.9059	0	14.4764	13.831	10.4346	13.0763	7.36632	12.7916	12.662	10.5981	9.80735	14.3686	12.6616	11.239	12.1299	13.8266	11.703	13.9031	12.8178	11.2354	11.7715	11.1867	14.6444	13.5575	14.2293	12.3848	13.7978	6.30378	7.19967	11.8009
TCGA-AA-A00K-01A	CMS3	12.101	0	13.0279	12.1737	8.33985	10.9751	5.61471	10.444	10.9403	7.81378	7.47573	12.9593	10.2033	8.46352	10.5098	11.1824	9.03067	11.5167	10.8162	8.79116	10.3083	8.27612	13.1874	11.6653	12.0091	10.6537	10.7969	4.64386	5.52356	10.3026
TCGA-AA-3862-01A	CMS3	11.2831	4.52356	12.061	10.8065	7.2854	11.1053	5.45943	9.5216	9.61287	8.07146	7.5157	11.3151	9.89178	7.30378	10.0362	10.9061	9.7364	10.8471	10.3966	8.0607	8.97154	8.44708	12.4025	9.29002	11.4868	11.2662	10.3652	4.24793	5.04439	10.4157
TCGA-AA-3939-01A	CMS3	11.1935	3.58496	12.6691	12.2562	8.89178	11.4594	5.70044	10.9542	9.62936	8.09276	7.55459	13.1499	10.9527	8.20945	9.98299	11.5736	9.58871	10.5018	10.1241	8.33985	9.29692	7.8392	13.5824	11.341	11.0056	12.0098	10.5821	3.45943	3	11.2282
TCGA-G4-6304-01A	CMS3	12.3092	1	13.4747	12.7185	8.44294	11.2917	3.16993	10.3376	11.3072	8.31741	8.48784	12.8969	9.69349	9.07682	10.6156	12.0478	10.3576	11.9192	10.722	8.84235	10.2621	9.06609	14.0343	11.5459	11.8876	10.8502	11.557	3.58496	5.32193	10.3309
TCGA-CK-4952-01A	CMS3	13.5465	1.58496	14.3656	12.1418	9.55459	12.9241	6.2854	12.0077	13.0656	9.66711	9.22159	13.91	11.4984	9.50581	12.0865	13.607	10.9469	12.981	12.0775	11.1478	11.8803	9.88722	14.4215	11.4793	13.6362	12.4041	12.2219	5.64386	6.71425	11.5953
TCGA-AA-3844-01A	CMS3	11.4635	2	12.5988	12.8031	8.33985	11.1453	5.52356	10.5255	10.6202	8.224	7.87036	11.8529	10.6724	9.22882	10.5765	11.9535	9.67772	11.5073	10.363	8.79442	8.76818	9.03617	13.4467	11.9968	11.6184	12.0788	10.4757	5.72792	4.9542	11.0217
TCGA-AA-A01G-01A	CMS3	12.0671	1.58496	13.6695	12.9377	8.90388	11.2503	5.04439	9.98157	11.4993	7.81378	8.41363	12.5438	10.1874	8.9542	11.0485	11.0375	10.102	11.5882	10.6564	8.97441	10.4126	8.5157	13.6255	12.5859	11.4543	11.0049	10.9293	3.90689	7.05528	10.6175
TCGA-G4-6322-01A	CMS3	13.1159	0	14.5567	13.7757	10.1098	12.8156	6.71425	11.5627	12.5053	9.76487	9.47978	14.1075	11.9564	10.2444	12.1684	12.3559	10.774	12.3548	12.6165	10.3443	11.5483	10.4502	14.637	12.5297	13.1453	12.5922	13.9601	5.16993	7.18982	11.7343
TCGA-AA-3855-01A	CMS3	12.1784	0	13.1741	12.5218	8.94837	11.4147	5.70044	10.4747	10.8098	7.76155	7.59991	11.1997	9.72792	9.22641	10.4543	11.4528	10.4645	12.245	10.5897	9.00282	10.4838	8.99718	13.7442	11.8622	12.2647	11.2685	11.7249	5.55459	10.5157	10.9708
TCGA-DM-A28M-01A	CMS3	13.0599	5.80735	14.5719	15.1451	9.69174	12.6136	2.80735	12.0289	11.9556	9.44915	9.40088	14.4299	12.1251	10.5245	12.2186	14.4047	11.5191	12.983	12.7897	10.1215	11.9307	10.3987	14.3168	13.6704	13.3025	12.7901	12.9611	5.20945	8.04985	12.2456
TCGA-AA-3663-01A	CMS3	12.3166	2.58496	13.5327	12.6582	9.52748	12.2273	5.88264	11.6448	11.6115	8.82337	9.8857	13.1581	10.7574	9.25974	10.2491	11.7924	11.0553	12.2819	11.2384	9.52748	10.4284	9.36851	14.6899	12.314	12.9982	12.7609	13.0244	5.35755	6.65821	12.0084
TCGA-CM-4744-01A	CMS3	13.3898	2	14.6361	13.2694	9.53916	12.5934	5.97728	12.7277	11.4813	9.61655	9.25503	14.6353	12.7922	9.57554	11.3066	13.2609	11.6555	12.9328	12.1852	9.76818	10.5953	9.38586	15.3224	13.8698	13.4949	12.6858	12.6959	5.67243	5.16993	12.2491
TCGA-AZ-5407-01A	CMS3	12.4128	6.22882	14.0699	13.0931	9.03342	12.3498	5.78136	11.4252	11.6452	9.03892	8.79766	13.0782	10.8226	9.75154	10.8533	12.1206	10.7515	12.0189	11.258	10.0154	11.0512	9.55842	13.9115	12.6817	12.4584	12.6182	12.0338	5.64386	3.80735	11.6847
TCGA-AA-A01S-01A	CMS3	12.3287	1.58496	13.7023	13.1325	7.49185	10.9425	4.75489	10.6751	11.7797	7.37504	8.32643	11.9683	9.14466	6.55459	9.97585	11.8653	8.93664	12.1861	11.4152	7.74147	10.5953	7.7211	13.4196	12.4247	11.8517	10.2691	10.6768	5.35755	5.75489	9.81057
TCGA-4T-AA8H-01A	CMS3	12.3498	7.94837	13.5282	13.3684	9.17243	11.8459	3.80735	11.341	11.5854	9.224	8.71425	13.0551	11.2198	9.98157	11.1892	12.1573	9.99577	11.6613	10.9958	9.94983	11.0539	9.54303	13.6942	12.9146	12.116	12.0382	11.3219	5	5.12928	10.9009
TCGA-AA-3956-01A	CMS3	11.0492	2.58496	12.1994	12.4929	7.56986	10.8971	6.06609	9.76321	10.1485	8.14466	8.10329	12.022	9.93517	8.71425	10.0444	10.4969	9.56986	10.9114	9.94105	8.16491	9.56796	7.99435	13.1646	12.4712	11.0526	11.5221	9.70217	4.9542	5.64386	10.9993
TCGA-AA-3955-01A	CMS3	11.4242	0	11.8803	11.8226	8.00562	11.0341	4.9542	9.11374	10.0647	8.15987	7.71425	11.5221	10.0901	8.27612	9.69697	9.17991	9.63844	10.8098	10.1812	9.37069	8.80735	7.87036	13.774	11.0654	11.357	12.0303	10.4136	3.90689	3.45943	11.736
TCGA-AA-3556-01A	CMS3	10.7863	3	12.9981	13.6583	8.63662	11.842	6.08746	10.7632	10.5498	9.55842	8.85175	12.5791	10.7322	8.98299	10.9009	10.8541	10.6671	11.4954	10.8478	9.7364	10.2819	9.28771	14.7632	13.4101	11.5023	11.9944	11.464	3.32193	5.32193	11.4833
TCGA-AA-3851-01A	CMS3	11.4564	0	13.1567	11.3718	8.21432	11.0056	6.35755	10.543	10.2633	8.3837	8.36632	11.4712	10.363	8.17991	10.6609	11.5137	9.64566	11.809	10.796	8.92481	9.79766	8.14466	13.5689	10.668	12.1972	11.7258	11.3465	3	7.20945	11.5882
TCGA-DM-A1DA-01A	CMS3	13.7386	1	14.911	14.1082	9.91588	12.6466	5.93074	11.5661	12.585	9.59619	9.24079	13.9186	11.1118	10.5536	10.9114	13.7181	11.8277	13.2461	12.4157	10.749	11.8619	10.5137	14.5103	13.0481	14.1651	12.1784	12.8162	6.08746	6.02237	12.2164
TCGA-AA-3522-01A	CMS3	11.0901	5.08746	12.3219	12.4134	8.37069	11.4888	4.64386	10.2396	10.2131	9.01681	8.64024	12.286	10.9851	8.66888	10.4252	11.2726	10.6511	11.0908	10.0307	8.69	9.23362	8.87958	13.6507	11.9207	11.6389	12.2943	11.3476	5	3.58496	11.2877
TCGA-AA-A00U-01A	CMS3	12.1583	2.32193	13.0583	12.6613	9.03617	11.1812	4.45943	10.0444	11.6578	8.28077	7.11894	12.7366	9.59246	9.20945	10.5925	11.8746	9.25267	11.8254	10.9936	9.1267	10.7423	8.86109	13.5768	12.1186	11.7091	10.9166	11.6069	4.24793	4.58496	10.7448
TCGA-AZ-6599-01A	CMS3	12.3915	0	13.8286	13.1687	9.25974	13.1808	4.85798	11.3242	12.7557	9.40514	9.12928	14.3916	11.3691	9.10329	11.6684	12.5442	11.7541	12.7511	11.927	11.2204	11.461	9.63481	14.2686	12.7004	13.1573	11.9929	12.7177	5.35755	10.3641	11.1421
TCGA-AA-3947-01A	CMS3	8.31288	0	9.62571	10.1189	7.8392	10.4757	3.58496	9.5157	9.08746	8.39232	8.37069	10.6795	9.97011	8.19476	9.31288	10.4502	10.5411	7.49185	8.66888	8.96	8.37504	7.66534	13.4871	9.53333	8.02237	11.9473	11.0728	5.42626	3.58496	10.8049
TCGA-AA-3841-01A	CMS3	10.4051	1	13.1259	11.4924	6.40939	9.16239	5.04439	9.70908	10.2312	5.70044	6.02237	11.0478	7.40088	5.39232	8.59991	10.7944	8.3966	11.1222	9.97585	6.61471	8.99435	6.45943	12.8679	10.3095	12.4553	8.7039	8.71425	3.32193	1	8.13955
TCGA-AA-3994-01A	CMS3	11.2906	4.24793	13.1898	12.0587	7.40088	10.744	6.16993	10.4157	10.3072	7.52356	7.81378	12.563	9.57175	8.73809	9.95274	11.8494	10.2082	11.4737	11.0728	8.33092	9.41785	8.22882	13.3994	11.7731	11.5137	11.3685	11.4325	3.58496	6.96578	10.6795
TCGA-AA-3696-01A	CMS3	9.89178	0	10.6935	10.6865	6	8.35755	4.90689	7.52356	8.61102	5.85798	5.78136	9.47776	7.71425	6.04439	7.87652	8.92778	8.17991	9.22882	7.56986	7.07682	6.79442	7.49185	11.2767	8.49185	8.61102	9.43463	7.89482	2.58496	6.47573	8.40514
TCGA-DM-A280-01A	CMS3	12.3551	0	13.964	12.9573	8.94544	12.196	5.39232	11.4236	11.8657	8.96578	9.75154	11.5113	11.5137	8.60363	11.245	12.5221	11.2312	12.2453	11.4226	9.25267	10.8447	9.72792	13.974	12.6718	12.647	12.6359	12.2494	4.58496	3	11.7727
TCGA-CM-4748-01A	CMS3	7.87652	2	9.21675	8.33539	4	7.69349	2.58496	6.39232	6.98868	4.24793	4	8.69	5.39232	5.49185	5.2854	8.32643	6.06609	8.3837	6.71425	4.75489	6	5.32193	9.74819	6.72792	8.07146	7.56224	7.10852	1.58496	4.52356	6.52356
TCGA-G4-6323-01A	CMS3	12.1746	5.08746	13.5866	13.6115	9.9542	12.0825	5.32193	11.4727	12.3851	9.39874	9.21917	13.7888	11.2348	10.2396	11.6948	12.4051	11.3515	12.2744	11.545	10.7657	11.2252	9.81858	14.4261	13.1644	12.3821	12.6472	12.6996	4.16993	7.62205	11.4083
TCGA-AA-3520-01A	CMS3	11.5023	0	13.2275	11.9905	8.49586	11.1737	7.16993	10.9054	11.3129	8.70736	7.59991	11.8788	10.5469	9.17991	10.5048	11.5527	9.97298	11.3597	10.5216	9.12412	10.363	8.61102	14.4678	10.6393	12.0196	11.8281	11.2342	6.76818	5.32193	10.7632
TCGA-AA-A02H-01A	CMS3	10.2444	1	11.1485	11.3778	7.20945	9.81378	4.45943	8.3443	9.26679	6.87036	7.12928	11.2143	8.5812	6.18982	8.6865	9.26209	7.97154	9.89178	8.85487	8.0607	8.90087	7.89482	11.851	10.3815	9.99577	9.45943	9.37069	3.45943	4.08746	8.90689
TCGA-A6-6141-01A	CMS3	12.5474	2	13.7625	13.1716	9.3015	12.0165	7.66534	11.0382	12.2764	9.22641	8.87036	13.5481	11.2998	9.86728	11.4481	12.9634	11.1674	12.6055	11.6922	9.88874	10.9263	9.37504	14.2493	12.4236	12.9256	12.3471	12.1306	4.85798	6.22882	11.196
TCGA-F4-6856-01A	CMS3	11.7616	0	13.3666	11.4722	8.46761	11.9403	6.71425	10.8819	12.1186	8.9542	9.24793	12.2943	10.8549	9.89785	10.8337	11.5028	10.9039	12.3977	10.8971	9.5812	10.6856	9.04985	13.9274	11.567	12.4873	11.9046	11.3701	5.49185	4.08746	11.0861
TCGA-AY-A54L-01A	CMS3	12.5529	1.58496	14.0489	14.135	9.97441	13.4341	5.32193	11.4057	12.0206	10.1059	9.53333	13.8287	11.7035	10.0901	11.0389	10.6221	10.8941	12.3081	11.9582	10.4898	11.2473	10.1836	15.7606	13.4658	13.2473	12.9368	12.316	4.39232	6.45943	12.5777
TCGA-AA-3680-01A	CMS3	11.0021	0	12.4939	12.2851	8.32193	11.6707	5.32193	10.4584	11.2674	8.66178	8.62936	12.2015	10.6751	9.0634	11.0715	11.5878	10.7993	11.1755	10.021	8.75822	9.49985	9.17493	13.4614	12.3055	11.4067	12.2204	11.0701	3.16993	8.33539	10.9136
TCGA-AA-A024-01A	CMS3	10.8162	1.58496	12.9226	12.7686	8.08215	11.4131	4.32193	10.207	10.9322	7.85175	8.27612	11.5765	9.71768	8.29921	10.058	10.9476	9.77479	11.2906	10.3332	8.34873	9.67948	8.07682	13.1551	12.2058	11.7719	11.3185	11.1235	1.58496	6.98868	9.66178
TCGA-A6-2682-01A	CMS3	10.3696	2.80735	12.0451	11.4257	7.09803	10.0755	5.52356	9.76984	9.12412	6.90689	6.67243	11.7511	8.77479	7.03342	8.96867	10.9469	8.03342	10.9196	9.41151	7.54689	8.61102	6.87036	12.9231	10.128	11.8443	10.0389	9.76487	3.58496	3.32193	9.80252
TCGA-AZ-6606-01A	CMS3	13.1278	4.9542	14.4215	13.973	9.59619	12.7599	6.94251	11.6799	12.7595	9.79442	9.71425	13.515	12.2432	11.2131	11.7448	12.3696	10.5285	12.9687	12.9482	9.97011	11.6275	9.72281	14.8649	13.1515	13.512	13.2896	12.537	5.93074	5.97728	12.042
TCGA-AA-3852-01A	CMS3	11.4747	3.32193	12.7177	11.5396	8.07146	10.5555	7.01123	10.6644	10.7507	7.48382	7.29462	11.9758	9.65464	8.11894	10.7515	11.3437	9.90539	12.1529	10.4336	8.50779	9.61102	7.99435	13.0295	11.3276	11.8037	10.8903	10.7423	3.90689	4.39232	9.85798
TCGA-AA-A01V-01A	CMS3	11.888	2	13.6295	13.4049	8.43879	10.8258	4.75489	10.6457	11.8978	7.57743	8.61102	12.5997	9.32418	8.82655	10.6348	12.1241	9.85331	11.9751	11.1402	8.79116	10.4512	8.33092	14.212	13.0526	12.4984	10.1861	11.421	5.45943	4	9.58871
TCGA-AA-A02Y-01A	CMS3	13.1257	3	14.5736	13.7558	9.87958	12.6766	4.85798	12.2506	12.2363	8.98584	8.93074	13.8914	11.4533	9.98726	11.8834	12.6662	11.1453	13.0529	12.0875	9.31967	11.1351	9.93958	14.2176	12.8842	13.4384	12.3851	12.4571	5.85798	5.04439	11.5459
TCGA-AA-3875-01A	CMS3	11.3923	2	12.0855	12.2494	8.62205	11.0974	5.78136	9.97011	10.7347	8.23362	8.01681	11.4471	9.84706	8.76818	9.97441	10.4231	9.58684	10.7254	10.1111	8.98584	9.30834	8.66888	13.2864	12.5438	11.1124	11.7649	10.6321	2	5.24793	11.06
TCGA-G4-6306-01A	CMS3	12.656	2.58496	14.0952	13.5131	9.01681	11.9982	4.85798	11.3112	11.4147	8.47573	8.76818	13.1793	10.5536	9.58496	10.9046	11.6175	9.64205	11.9986	11.1849	9.09276	10.7993	9.18735	14.2133	12.5481	12.3301	12.117	11.5299	4.39232	7.03342	11.4014
TCGA-G4-6320-01A	CMS3	12.7777	0	13.9252	12.4793	9.44294	12.4059	6.33985	10.9694	11.5382	9.30606	9.3443	13.3051	10.8742	9.64386	11.4707	12.5289	11.4383	12.5187	11.7536	9.94105	10.7879	10.058	13.3515	11.4543	12.4548	11.3767	13.277	3.90689	8.09803	11.2113
TCGA-AA-3864-01A	CMS3	11.7591	0	11.8388	11.1605	8.65105	12.1225	5.35755	10.3343	10.9858	8.44708	8.61471	11.7599	11.2082	8.0607	10.5746	12.1102	10.8297	12.1141	10.8106	9.11114	10.128	8.87958	13.6938	11.2906	11.683	11.4964	11.8872	4.52356	5.83289	11.0286
TCGA-AA-A01Q-01A	CMS3	11.6073	2.32193	12.3496	11.3918	8.33539	11.1624	5.55459	10.5613	11.1421	8.2384	8.63662	11.5873	10.6018	8.56605	10.9322	11.9106	10.2912	11.1228	10.8494	8.64746	9.55075	8.8009	12.8262	10.744	10.4305	10.5275	10.9366	3.58496	5.08746	9.12412
TCGA-CA-5796-01A	CMS3	11.2644	3.32193	13.2989	11.7595	9.01959	12.8361	5.85798	11.0553	11.5892	9.68475	9.49586	12.783	11.697	10.1459	11.4057	11.9073	11.4888	12.0314	10.5934	10.224	10.5255	9.86264	14.3678	10.6573	12.3982	12.892	11.381	5.70044	2.58496	11.7541
TCGA-DM-A1D4-01A	CMS3	13.39	1.58496	14.1866	13.6363	10.2276	12.551	6.55459	11.5646	11.7013	9.65284	9.68124	15.1132	11.88	8.76818	12.0705	12.5793	9.34651	13.2186	13.124	10.5793	11.8556	10.4367	13.9221	12.3894	12.9445	11.5584	13.6718	4.90689	5.49185	11.1984
TCGA-AA-3666-01A	CMS3	11.0961	0	12.7224	11.2438	8.01123	11.0091	4.32193	10.2107	10.2095	8.64024	7.56224	11.4189	9.35315	8.35315	9.85643	11.2866	9.19722	11.2052	10.5594	8.37938	9.77149	8.48382	13.8436	10.2877	11.8884	12.2315	10.5546	3.70044	1.58496	11.1978
TCGA-AZ-4313-01A	CMS3	11.1911	1.58496	13.0683	10.4378	6.52356	10.007	4.45943	10.5285	9.89785	5.80735	6.98868	11.6519	8.79116	6.20945	8.84549	11.6059	9.12928	12.3479	10.0701	6.2854	8.94251	7.56224	12.5416	8.62936	12.0276	9.58684	10.7499	3.32193	1	8.40514
TCGA-AA-3681-01A	CMS3	11.527	1.58496	12.1049	11.8761	8.70736	11.2479	5.42626	10.3761	10.6582	7.97728	7.62936	11.7406	11.4702	9.22882	10.6883	10.4367	8.8009	11.5083	10.0196	8.90689	9.66178	8.58496	14.1212	11.8392	11.3987	11.5551	10.7099	1.58496	2.80735	10.6348
TCGA-AA-3492-01A	CMS3	10.8742	0	13.7588	12.1765	7.74819	10.8186	5.49185	10.6275	9.99294	8.06609	7.72792	12.3109	9.44708	7.98868	10.0112	11.3382	10.4939	11.8349	9.96	7.63662	10.0539	7.99435	14.3301	10.2715	12.2324	11.1402	11.543	5.88264	4.58496	10.5915
TCGA-AA-3861-01A	CMS3	11.258	4.9542	12.674	12.3576	8.40514	11.0808	4.58496	10.3912	10.5934	7.9542	7.96	11.7628	10.2969	8.73132	10.4221	11.1843	9.8933	11.2414	9.82496	8.82018	9.50581	8.49586	12.8339	12.0255	11.4331	11.5741	10.9908	4.08746	3.45943	10.6321
TCGA-AA-A029-01A	CMS3	11.2312	2	12.7358	11.628	7.47573	10.6475	3.70044	9.71596	10.0688	7.03342	7.33985	12.3939	9.89936	8.14466	9.51373	10.3663	9.00843	10.6528	9.35094	7.04439	8.81698	7.96	11.8337	11.8049	11.2342	10.3387	10.4179	1	3	9.51175
TCGA-CM-4747-01A	CMS3	11.2981	3.16993	13.665	12.8622	6.88264	9.51964	6.61471	10.2503	10.4083	6.87036	6.24793	11.9469	8.39232	6.02237	8.99718	11.4522	8.59246	11.224	11.2414	6.6865	9.16993	7.47573	13.2417	11.4833	12.4988	9.21917	10.7279	1.58496	4.85798	8.47168
TCGA-AA-A03J-01A	CMS3	12.1649	2	13.6888	12.9598	8.0607	10.2877	6.72792	10.5392	10.9622	6.78136	7.16993	12.5543	8.77479	7.42626	9.93664	11.9392	9.00282	11.8094	11.014	7.36632	10.207	7.96	13.4388	10.9293	12.5387	10.2668	10.0056	4.16993	6.12928	8.74483
TCGA-AA-A01T-01A	CMS3	11.8451	0	13.2515	11.9542	7.06609	9.62753	3.45943	10.2761	9.93369	5.55459	6.84549	11.1662	7.55459	5.45943	9.08746	12.1443	7.61471	11.0868	10.5517	6.16993	10.0168	6.9542	12.325	10.1923	12.1089	9.04439	10.0993	3.16993	1	7.85798
TCGA-AA-3850-01A	CMS3	11.0821	4.80735	12.479	11.9954	8.20945	10.973	6.22882	10.0607	11.0423	7.94837	7.43463	12.06	9.45121	8.07146	9.94105	10.9708	9.77149	11.3304	10.3542	8.86419	9.24793	8.0607	13.6883	12.1712	11.6573	11.2533	12.1529	4	3.90689	10.3869
TCGA-AA-3972-01A	CMS3	11.1935	4.24793	12.6755	12.8156	8.36632	10.7499	5.55459	10.374	10.4949	8.57743	8.48784	12.0951	9.73132	9.01959	10.032	8.84862	9.61287	10.9069	10.7296	9.25974	10.0098	8.44294	14.0113	11.592	11.4671	12.1003	10.5622	4	3.45943	11.4231
TCGA-AA-3812-01A	CMS3	10.5028	2	13.5185	12.0931	6.58496	9.15482	6.33985	9.93517	10.4818	5.08746	6.10852	11.6865	7.56224	6.08746	8.32193	10.7039	9.07146	11.6298	9.82018	5.90689	8.62205	6.20945	13.1754	9.15228	12.8817	9.01123	9.77808	5.93074	5.42626	7.91886
TCGA-AA-3525-01A	CMS3	11.6861	0	12.8636	9.81698	7.93664	11.1485	4.32193	10.2831	11.0147	7.59991	8.48382	11.7339	10.0526	8.67948	9.99294	11.73	10.5507	11.7499	10.5613	8.94251	9.68299	8.01681	13.5605	8.58871	11.9965	11.8265	10.5147	5.32193	3	10.9556
TCGA-G4-6315-01A	CMS3	12.9355	0	13.9987	13.8431	9.96723	12.2747	4.70044	10.9106	12.284	9.59991	9.31967	13.352	11.2027	9.73978	11.2527	12.5498	10.7228	12.5248	11.7731	9.96145	10.865	10.2877	14.7876	13.4095	13.0746	12.7162	11.5967	4.70044	5.55459	11.9355
TCGA-AA-3664-01A	CMS3	11.4853	1	11.294	11.0974	7.92481	11.2408	4.16993	9.32418	10.817	8.58871	7.63662	11.4783	9.70736	9.19476	10.4009	11.1972	7.20945	11.1561	9.54689	9.17493	9.66888	8.41785	13.2571	9.60918	10.6891	11.3146	10.4707	2.32193	4.90689	10.0028
TCGA-AA-3692-01A	CMS3	11.6702	0	13.4504	13.5596	8.47978	11.6411	6.39232	11.0182	10.6856	8.65821	8.90388	12.4294	10.1997	8.94837	10.7482	11.6036	10.4136	11.7453	11.3242	9.26679	10.043	9.16239	14.4844	12.2497	12.0904	12.1696	12.0165	5.08746	7.3837	11.4173
TCGA-AA-3560-01A	CMS3	9.69523	1	13.0622	11.0661	7.70044	10.4666	6	10.3015	10.4998	7.3837	7.7211	9.98157	8.59619	7.69349	10.1421	9.07414	7.17991	11.8727	9.50978	7.62205	9.02237	7.39232	14.1655	9.11374	10.4263	10.6653	10.8948	4.64386	1	10.0941
TCGA-A6-2683-01A	CMS3	11.3146	1.58496	14.1411	13.2374	6.79442	9.43045	5.42626	10.6618	11.0286	6.22882	6.40939	13.6669	7.6865	6.08746	8.94837	11.4242	8.92481	12.1564	11.0042	6.70044	9.783	6.74147	13.3332	11.1176	13.4621	8.69697	9.82337	5.97728	1.58496	8.13955
TCGA-AA-A01F-01A	CMS3	11.3597	2.32193	12.9694	12.3041	8.0607	10.7262	5.16993	9.62388	10.6439	7.30378	7.98299	12.6168	9.69174	9.03067	9.67243	11.2222	9.35315	11.2366	9.99294	8.86419	9.70908	8.97441	13.2513	11.5579	11.8146	10.9024	10.2167	4	4.08746	9.62388
TCGA-AA-A01I-01A	CMS3	11.3526	3.32193	12.9399	12.809	9.72622	12.0423	5.16993	10.1241	11.3608	9.61287	8.56986	12.4709	11.2685	9.39232	11.1718	12.0815	10.3597	11.3259	10.1163	9.9263	10.5411	9.40514	14.6873	12.137	11.6448	12.1482	11.3348	4.32193	6.88264	11.9399
TCGA-AA-A03F-01A	CMS3	11.6983	1.58496	12.4406	12.0348	7.59246	9.59805	5.08746	9.28309	10.5226	5.61471	7.15987	11.3134	7.96	7.41785	9.26679	10.7004	8.20945	11.6609	10.643	6.39232	9.81858	6.24793	11.4656	11.1966	11.7859	8.93369	9.55459	1	3.58496	6.98868
TCGA-AA-3502-01A	CMS3	11.014	1	13.4041	11.0355	8.19476	11.03	4.64386	10.3399	10.7254	7.96	7.96578	11.9844	9.49785	7.97154	9.90689	11.6193	10.2923	11.3987	10.1712	8.73132	9.46761	8.63662	13.6095	11.3576	11.7172	11.1072	11.7879	5.64386	3.90689	10.5622
TCGA-AA-A02E-01A	CMS3	11.7875	4.45943	12.9878	12.3058	8.16491	11.3332	5.97728	9.44708	11.1124	8.33539	8.88264	11.7394	9.74651	8.67243	10.2656	11.4252	9.36413	11.2174	10.9979	8.43463	10.0444	8.81057	14.2561	12.6702	11.9751	11.2538	11.0369	3.80735	7.89482	10.3004
TCGA-A6-2680-01A	CMS3	12.2273	2.58496	13.4738	12.4186	8.33092	11.1261	6.72792	10.4388	10.2143	7.82018	7.8009	13.6587	9.9542	8.46761	9.94983	8.98868	9.62753	12.2067	11.2276	8.18488	10.3576	8.51964	14.3061	12.1836	12.9014	10.5157	10.4115	4.52356	7.01123	9.76984
TCGA-AA-3977-01A	CMS3	10.4594	0	11.3471	10.2021	7.45121	10.2889	4.52356	8.80413	10.0334	7.06609	7.34873	10.4429	9.97154	7.88264	9.68299	9.83131	9.6865	10.7117	9.73302	8.19967	9.01681	7.85175	12.8584	10.2935	10.9672	10.4083	10.2155	3.32193	3.80735	10.4909
TCGA-AA-3561-01A	CMS3	11.2161	0	12.9183	12.1312	7.72792	10.6511	5	10.8439	10.0634	7.73471	8.64024	11.9769	10.2726	8.02237	9.87805	11.3778	9.72622	10.6466	10.7574	9.15735	9.47978	7.97154	13.9648	10.5546	11.6253	12.3995	10.3923	5.16993	2.32193	10.5555
TCGA-CM-6164-01A	CMS4	13.2242	2	14.3769	15.2039	10.1163	13.0745	7.19967	11.5196	12.5653	10.5421	10.1472	14.2226	11.5078	9.01959	11.9322	12.7997	11.0768	12.8174	12.0705	11.0505	11.2174	10.643	15.5426	13.5106	13.7463	12.6528	12.7009	5.88264	6.58496	12.5821
TCGA-G4-6299-01A	CMS4	13.0011	4.45943	13.7676	12.3507	9.77643	12.4038	8.08746	11.286	12.354	10.2119	9.00282	13.5439	11.0251	10.2396	11.0627	10.2082	10.115	12.3292	12.5601	10.8439	10.9801	9.71768	14.3613	10.5934	13.341	12.128	12.5216	6.71425	5.04439	11.5387
TCGA-CM-6165-01A	CMS4	12.1056	1.58496	13.8166	14.0246	9.95565	12.6466	8.57743	11.0715	12.6209	10.0334	9.34651	13.1	11.3977	10.8281	11.6262	12.1341	10.8711	12.8519	11.4341	10.6475	11.3026	10.4388	14.4247	11.923	12.5314	13.2592	11.557	5.78136	5.83289	12.3149
TCGA-CM-4751-01A	CMS4	13.1386	6	13.9712	11.9506	10.446	12.6186	8.10852	11.5265	12.5939	9.51964	8.82972	13.2405	11.7125	11.0084	11.4471	11.752	10.683	13.0464	12.2228	10.3487	11.0478	10.7372	14.4382	10.8273	13.4608	12.8469	13.101	5.9542	6.24793	12.1244
TCGA-A6-5659-01A	CMS4	12.0876	3.32193	14.6553	14.744	11.1548	12.3942	7.47978	11.1453	12.2546	11.2128	10.3146	14.2692	11.6891	11.5425	11.4046	12.3825	11.6526	13.0417	10.8345	11.9392	10.9801	11.5113	16.1505	13.7163	12.7678	13.6423	12.5898	6.71425	7.99435	12.7628
TCGA-CM-6161-01A	CMS4	12.5992	0	14.1368	14.2861	10.1886	13.1801	7.65821	10.9687	13.318	9.96	9.51175	13.1071	11.0035	9.93664	11.1215	12.5751	11.5299	12.5964	11.4993	11.0042	11.5464	11.06	15.9954	14.0627	13.6094	13.5877	12.0081	5.35755	8.89785	12.3775
TCGA-NH-A50U-01A	CMS4	13.802	5.97728	14.6367	14.7545	10.2095	12.8652	7.8392	11.5512	12.9233	10.4429	10.0265	13.5142	12.4929	9.92184	11.3896	10.1472	10.9121	13.3056	12.1671	11.1273	12.2432	10.5236	14.2989	14.0626	14.2418	12.4305	12.203	5.67243	7.03342	12.3826
TCGA-DM-A0XF-01A	CMS4	13.4608	5.24793	14.6957	13.6309	10.4019	13.0698	8.64386	12.1075	12.7207	9.94105	9.75822	13.4626	11.5665	10.4574	12.0951	13.332	10.42	12.1923	12.8886	11.0614	12.1614	10.3923	15.5418	11.7	13.3787	12.1808	12.8817	5.49185	7.26679	12.628
TCGA-A6-6138-01A	CMS4	12.4504	3.32193	14.406	14.8773	10.1163	12.6052	7.62936	11.5245	12.7271	10.5068	8.70736	14.1743	11.4336	10.5498	11.6152	12.3718	10.8154	12.4388	11.8948	10.0941	11.8549	10.5275	15.0744	11.5779	13.1054	12.6837	12.6671	6.18982	7.17991	12.4873
TCGA-CM-5341-01A	CMS4	10.3934	1	12.0018	11.4722	7.65821	10.5488	6.97728	10.6564	8.83289	8.51964	8.78463	10.2527	10.4419	6.83289	9.14211	10.6284	9.93664	9.90839	9.76487	8.49985	8.2384	7.45121	14.429	9.37069	10.6193	12.5053	11.3608	4.85798	2.58496	11.9429
TCGA-AU-3779-01A	CMS4	12.4307	1	13.2766	14.5719	8.97154	11.9578	8.58496	11.5665	11.4783	9.81858	9.12153	13.3058	11.3805	9.20457	11.1325	12.4773	10.3487	11.462	11.9285	10.3934	10.7254	9.26209	14.1689	12.8088	13.1202	12.6624	11.8994	5.49185	7.44294	12.0133
TCGA-CK-5916-01A	CMS4	12.1059	0	14.0708	13.0206	9.37721	12.6344	6.6865	11.0539	12.7948	9.85019	9.39232	13.8162	11.9012	10.8486	9.99577	11.8178	11.6092	12.6085	11.7065	10.102	11.4157	10.1007	14.495	9.13186	12.8933	12.5925	12.3393	5.52356	4.39232	10.8408
TCGA-QG-A5Z1-01A	CMS4	13.0232	6.02237	14.5934	15.1989	10.4788	13.756	9.18735	11.9211	13.608	10.7507	10.1357	14.7173	12.3137	10.3826	12.4383	9.87805	11.4888	13.087	11.9625	11.463	11.9046	11.3934	15.2367	13.8417	13.3453	13.8134	12.6726	6.04439	7.08746	13.3715
TCGA-A6-2685-01A	CMS4	11.188	2	13.0187	12.8285	7.67948	11.3225	7.30378	10.8494	11.0355	8.29921	7.91289	12.1459	9.97154	8.82337	10.0795	9.50184	9.47978	12.0957	10.4094	8.77149	9.71596	8.25739	14.027	10.8742	12.4437	10.8353	10.9337	4.58496	3.45943	9.76321
TCGA-A6-2686-01A	CMS4	12.1244	1	14.467	10.7356	9.49386	11.7952	7.98299	11.3393	11.5216	10.1357	9.98868	12.7993	11.0382	8.90689	11.7511	10.5736	11.5319	12.2825	11.7507	10.4553	10.42	10.6055	13.9648	9.04166	13.5915	12.7054	11.6402	6.49185	7.61471	12.043
TCGA-NH-A50V-01A	CMS4	12.9003	6.97728	13.9812	14.6903	9.98157	12.4831	8.85487	11.4035	12.81	10.2432	9.52943	14.2418	11.5765	10.7515	11.9374	12.2889	10.7524	12.5078	11.6402	11.1013	11.8349	10.4707	14.5301	12.3764	12.7534	12.7145	12.2782	6.56986	5.42626	11.8333
TCGA-CA-6717-01A	CMS4	12.2983	3.16993	13.9211	13.1819	9.89482	12.7867	8.44294	11.5565	12.9099	10.4189	9.37287	12.5599	11.7846	10.9908	11.5275	12.7875	11.8963	12.7791	12.2146	10.69	11.807	10.3837	14.5873	11.87	13.5525	12.757	11.6865	6.2854	8.05528	12.2079
TCGA-5M-AAT6-01A	CMS4	12.5689	2.80735	13.1934	11.7087	9.88417	11.4466	6.67243	11.0668	11.6856	9.41151	9.01959	12.1901	11.5416	10.1072	11.1497	12.411	10.683	12.2438	11.4078	10.4409	10.8826	9.63662	13.411	8.75489	12.152	11.6935	11.6834	4.16993	5.35755	11.0505
TCGA-A6-4105-01A	CMS4	12.8228	1	14.2389	14.5606	9.66	12.0172	7.76155	11.545	11.944	9.12928	8.65464	14.2187	11.526	9.79766	11.5976	12.6027	11.2697	12.4247	12.0276	10.3837	11.1124	9.64566	15.2156	13.2497	13.4626	12.1969	12.3421	5.83289	8.04439	11.8849
TCGA-F4-6569-01A	CMS4	12.4681	2.58496	13.9999	13.6988	9.2854	12.6234	9.51373	11.757	13.1569	10.4009	9.56605	13.6554	11.4939	10.4959	11.6334	13.403	11.2372	12.8586	11.8978	10.4115	11.628	10.1202	15.5768	13.4467	13.5407	12.9473	11.8435	5.90689	7.70044	12.0868
TCGA-CK-6747-01A	CMS4	12.8218	2.58496	14.3471	14.6192	9.46352	13.2312	8.32643	11.7296	13.1569	10.1046	9.42206	15.6518	11.7262	10.9901	11.989	13.6639	11.8661	13.3315	12.0393	10.5275	12.0481	10.0782	14.9542	13.7719	13.8706	12.9569	13.2454	5.83289	8.01681	12.1883
TCGA-F4-6459-01A	CMS4	12.421	0	14.6018	13.2658	9.35094	12.8901	8.35315	12.0042	12.8642	10.5784	9.71596	12.8394	12.2814	10.3859	11.7482	12.8063	10.3923	12.6843	11.87	10.6411	11.5873	10.6644	14.6087	11.8642	13.7531	13.1389	11.8238	5.9542	8.6865	13.0733
TCGA-AY-6196-01A	CMS4	11.736	0	12.9958	10.4115	10.0485	11.849	8.65464	11.0694	12.2986	10.375	9.88722	12.4112	10.93	10.2503	11.5859	11.3393	11.764	12.3537	11.5013	11.5689	10.4808	10.0512	14.051	9.47776	12.7446	12.0858	11.3281	6.06609	6.98868	11.3691
TCGA-NH-A6GA-01A	CMS4	13.4025	6.35755	14.1705	14.6466	9.83763	13.4625	9.08746	12.0583	12.9942	10.5718	9.34207	14.4936	11.9901	11.0478	11.6843	12.6729	12.1706	13.3879	12.6227	12.0386	11.8533	11.4848	14.579	13.6381	13.9952	12.2518	12.8039	6.88264	8.7879	11.6684
TCGA-A6-2684-01C	CMS4	10.9462	7	10.643	13.5447	10.2058	12.5736	7.05528	9.13186	11.4507	11.2342	10.4767	11.9773	12.2544	10.9016	11.9103	9.51373	11.7863	9.56033	9.48382	12.5132	9.80574	11.4445	14.0098	12.3446	8.71425	13.2755	11.5962	3.58496	9.98442	12.1991
TCGA-AZ-4323-01A	CMS4	12.5969	0	14.2344	9.60918	10.4533	11.363	8.63662	11.9611	13.0825	10.3934	9.66178	11.1787	11.8707	10.2969	11.1605	12.2267	11.5142	12.7469	12.6161	12.0838	11.3805	10.2958	13.9447	10.2831	13.1799	11.8214	10.9951	4.9542	8.64746	11.8447
TCGA-A6-2674-01A	CMS4	11.3318	8.16993	12.7125	10.5957	10.5878	11.5365	7.03342	10.42	10.9233	10.6138	9.51471	11.63	11.4089	10.1618	10.7283	9.3015	9.88111	12.1892	10.2831	12.168	9.41785	10.4152	14.0145	10.1542	11.7828	11.6613	11.6001	5.67243	9.38046	11.332
TCGA-A6-5664-01A	CMS4	12.5515	1.58496	14.052	13.6671	10.0954	12.7803	7.91289	11.7009	13.0543	9.92778	9.29002	13.4376	11.8254	10.2264	11.9993	12.5978	10.7985	12.7655	11.807	10.9687	11.4341	10.3106	14.828	12.6691	13.4337	13.018	11.9035	5.32193	6.71425	11.8341
TCGA-AU-6004-01A	CMS4	13.0959	0	14.2376	12.2061	10.0526	12.9977	7.7211	11.5362	13.1391	9.49586	9.59991	13.9331	11.4041	10.9758	12.4073	13.0389	11.5798	12.7266	12.0782	10.255	11.6649	9.97441	15.1487	10.0417	13.0272	13.0977	12.1494	6.12928	5.97728	11.5971
TCGA-A6-5657-01A	CMS4	13.6568	5.9542	15.147	13.3144	10.5127	13.1669	9.15735	12.0731	13.3826	10.374	9.57365	13.9342	11.6578	11.1176	12.0631	10.6055	10.9809	13.6484	12.4911	11.0587	12.1687	10.825	15.6318	13.344	13.8891	13.0644	13.209	6.53916	7.71425	12.5708
TCGA-CM-5344-01A	CMS4	12.9368	3.32193	13.9163	14.0483	9.85643	12.2541	8.00562	11.5182	11.7528	10.0941	9.55075	13.5933	11.7232	10.2058	11.8826	9.50978	10.9986	12.6968	12.0688	10.809	11.4813	9.47168	13.9771	11.6578	13.4531	11.8262	12.6847	4	7.65105	11.6742
TCGA-A6-3810-01A	CMS4	10.9611	2.45943	12.62	13.2173	9.61563	11.3063	6.59991	9.73556	10.7599	10.0314	9.2384	12.4276	10.5469	9.32643	10.1344	11.9377	10.8906	11.0761	9.95492	10.6069	9.53333	9.53916	13.9736	11.5314	11.4628	12.3311	10.9204	4.64386	8.34207	11.4263
TCGA-CM-6677-01A	CMS4	12.4297	2.32193	13.4118	13.1355	8.87652	11.9901	7.49185	10.9285	11.8305	8.98299	8.29002	14.254	10.7254	9.67596	10.1396	13.022	9.7039	12.3995	11.3117	10.2992	10.3641	9.59805	13.7837	11.3923	12.4346	11.0279	11.041	5.04439	5.85798	11.6944
TCGA-D5-6923-01A	CMS4	13.4723	2.80735	13.9648	14.2024	10.4242	12.9896	9.2738	11.6542	12.6057	10.5859	9.51175	13.9232	11.6613	10.697	11.9965	13.2014	11.224	13.4238	12.5551	11.1137	12.1929	10.817	15.2959	12.7647	13.6612	13.249	11.9629	7.3837	6.52356	12.7855
TCGA-F4-6703-01A	CMS4	12.6885	2.32193	14.0059	12.451	10.0967	12.4775	8.90989	12.0921	13.1106	10.5333	9.30834	13.6991	12.0116	11.007	11.9304	11.3581	11.5962	13.1684	12.4043	10.8948	11.227	10.2912	14.4659	10.8887	13.7806	12.6477	11.9873	6.85798	7.36632	12.0668
TCGA-A6-2677-01B	CMS4	11.4502	6.06609	11.0748	14.1679	10.9794	12.5008	7.32193	9.12412	10.8281	11.4242	10.8634	14.2421	12.0993	11.3576	10.9352	8.59246	12.0583	10.4615	9.35755	13.0919	10.4398	11.6649	13.8117	11.9418	9.22641	13.1804	11.4798	4.52356	10.7322	12.9185
TCGA-CM-5349-01A	CMS4	12.4966	0	13.8366	13.67	9.47573	11.9672	7.70736	11.7814	11.245	9.59246	8.62936	13.6653	11.7185	9.91737	11.9989	13.1669	11.1248	12.1671	12.0928	9.53916	11.2366	9.71939	14.7091	12.5689	13.0681	12.6085	11.8122	4	6.16993	12.1948
TCGA-G4-6625-01A	CMS4	12.9755	2	13.9048	14.4737	9.85643	12.4896	8.40088	11.3354	12.5389	9.79604	9.24079	14.1967	11.2095	9.98726	11.6595	13.26	10.9979	12.7013	11.8692	11.0512	11.3864	10.1749	14.7224	11.7785	13.214	12.3365	11.4242	5.35755	6.47573	11.8922
TCGA-G4-6627-01A	CMS4	12.1257	4.52356	13.7171	13.4259	9.79928	13.5269	7.84549	11.3864	12.1043	9.9571	9.10852	14.2019	11.8269	10.1935	11.3348	12.2378	11.128	12.6755	11.6069	10.2969	11.2479	10.151	15.1692	13.2368	13.0969	12.5755	12.0074	5.88264	5	11.7372
TCGA-D5-5539-01A	CMS4	12.6064	2.58496	14.1901	13.4181	9.17742	12.6985	8.46352	11.6262	12.7975	9.94105	9.23122	14.0324	11.5013	10.3117	11.4823	12.4422	10.4564	12.8226	12.8078	10.8541	11.8262	10.0861	14.3388	12.5053	12.9828	12.774	12.1743	5.32193	8.83289	11.8853
TCGA-CM-6163-01A	CMS4	13.0686	0	13.8351	14.3256	9.78463	12.7715	9.11634	11.3247	12.3501	10.5118	9.81218	12.9938	11.6457	9.64024	11.5454	12.4843	11.007	12.5445	12.6001	10.9701	11.1861	10.9901	14.3453	12.962	13.0255	12.839	11.5784	6	6.16993	11.9133
TCGA-AZ-6607-01A	CMS4	11.2527	5.32193	13.3685	9.56415	8.8009	12.8431	7.06609	12.0182	11.8948	10.3242	8.02237	12.9883	11.7164	9.97154	11.6715	11.218	10.0661	12.5882	11.1687	10.3117	9.87805	10.3242	14.1523	7.13955	12.7311	12.0661	11.7048	5.52356	6.98868	11.3756
TCGA-CK-4947-01B	CMS4	12.649	3	13.8366	13.9905	9.94544	13.2767	8.3443	11.3253	12.795	10.2866	9.00282	14.9719	11.823	9.42417	11.6115	13.3151	9.55267	12.7341	11.5118	11.0168	11.623	10.4512	15.0757	13.3015	13.0765	13.1951	12.2441	5.90689	5.39232	12.6303
TCGA-CM-6167-01A	CMS4	12.0105	2.80735	13.1299	12.8975	9.84392	12.339	9.2854	11.544	12.3231	10.4828	9.55459	12.6729	11.7582	10.6156	11.1662	11.4035	11.6289	12.5063	11.6952	11.2378	10.8549	10.352	14.3664	11.2709	12.581	12.7855	11.8838	5.2854	6.74147	11.3658
TCGA-CA-5797-01A	CMS4	12.9088	1	14.4319	13.7342	9.86573	12.8349	7.88264	11.3095	12.3589	9.84862	8.64746	13.2751	11.2906	9.59805	11.6027	13.1451	11.5265	13.1323	12.3971	10.3674	11.567	10.2033	15.3267	13.1373	13.9834	13.1059	12.1737	6.18982	5.64386	12.9114
TCGA-CA-6719-01A	CMS4	12.5216	3.32193	13.6528	14.0637	9.29232	13.0151	8.50383	11.3794	12.5125	10.4878	8.86419	14.0941	11.1787	9.05257	11.0821	10.6321	11.1241	12.7432	11.8517	10.6952	11.6161	10.4019	14.8149	13.7846	13.2995	12.9318	12.3883	5.42626	5.70044	12.0674
TCGA-A6-6781-01B	CMS4	11.2986	3.58496	11.0641	10.6384	11.8333	13.061	8.62936	10.4284	12.1167	12.0213	11.4681	12.7317	13.0756	12.3523	12.7661	10.5058	13.0262	10.944	10.2503	13.6296	10.9542	12.4954	14.2661	9.33092	9.48985	13.6479	11.9084	2.80735	9.40939	12.4826
TCGA-D5-5538-01A	CMS4	12.0928	4.75489	13.9481	13.4413	9.52943	12.4886	7.6865	11.4914	12.0123	10.0861	8.56605	14.7238	11.8796	10.4346	11.4105	11.9669	10.6804	11.813	11.5594	10.4838	11.221	9.69349	14.97	12.6676	13.0911	12.8271	11.6808	5.58496	5.58496	12.2903
TCGA-A6-A566-01A	CMS4	12.0993	3	13.1997	12.4338	9.28077	11.7603	8.94251	11.4661	11.7232	9.65464	8.26679	11.3168	11.5807	9.90087	11.4014	11.7801	11.0042	12.4136	11.1561	10.6366	10.5078	9.93074	13.8444	10.7448	12.3625	12.1948	11.8142	5.2854	5	11.7838
TCGA-A6-6782-01A	CMS4	13.0372	1.58496	13.5853	14.8442	10.0821	12.5826	8.74483	11.8321	12.4468	10.2204	9.56415	13.4637	11.4221	10.5382	11.2627	12.3518	10.813	12.3396	11.948	10.8273	11.1662	10.3015	14.8481	13.2456	13.4144	12.5971	12.0147	5.61471	6.65821	12.0921
TCGA-CM-6168-01A	CMS4	12.5653	3.16993	13.6192	13.4442	10.1636	12.7258	8.91289	11.3287	12.5272	10.3837	8.99152	13.0924	11.7711	10.6439	11.275	12.7179	11.6407	12.9028	11.6284	11.0119	11.5665	10.5971	14.8716	12.6566	13.1529	13.128	12.4179	6.32193	6.50779	12.4152
TCGA-A6-6654-01A	CMS4	12.557	0	14.5368	13.8172	9.42417	12.2732	8.53916	11.7916	12.6684	10.3287	9.2738	13.7074	11.1536	10.1033	11.7164	10.774	11.4522	12.726	12.2067	10.4788	11.0382	10.1712	14.9615	13.0866	13.2502	11.9226	12.1238	5.2854	7.8392	11.7138
TCGA-AA-A01D-01A	CMS4	11.3032	0	13.8136	10.7781	8.59619	11.7	6.93074	10.6573	11.4838	8.58871	8.82655	11.9794	9.71768	8.8009	10.5584	11.2324	10.2155	12.5729	10.7364	9.70563	10.1447	8.65105	14.6566	9.05799	12.3556	11.5622	10.6856	3.32193	3	11.0314
TCGA-AZ-5403-01A	CMS4	12.1833	2.32193	14.0651	12.7033	9.24555	12.4916	7.94837	11.7406	11.1768	9.67419	9.43254	12.475	11.6711	9.01959	10.8657	10.1176	11.3542	12.4391	11.5788	10.1787	10.8384	9.53528	15.4667	11.0444	12.7215	13.1238	12.129	6.06609	4.52356	12.7332
TCGA-CM-5863-01A	CMS4	12.1605	4.52356	14.4381	13.1054	9.37938	12.9817	6.98868	11.7645	12.5108	9.95274	9.59432	13.9475	11.6207	10.3945	11.4666	11.825	11.5551	12.7816	11.8941	10.058	11.1046	10.1762	14.3407	12.5675	13.1757	13.0773	12.5048	5.85798	5.35755	11.8653
TCGA-DM-A285-01A	CMS4	12.8549	3	14.2941	14.2859	9.86728	13.0358	7.73471	12.1944	12.6029	10.4979	10.2854	14.2333	11.6751	10.9263	12.1141	9.66	10.6917	13.4775	12.6015	11.3718	11.9359	11.0768	14.2613	12.6257	13.2408	12.8995	13.2123	5.97728	8.43463	11.956
TCGA-CA-6716-01A	CMS4	12.5228	3.70044	14.5317	15.1218	9.50581	12.6974	8.6865	11.5362	13.1984	9.44915	9.7211	14.2575	11.6147	9.12928	11.9912	12.9555	11.5003	12.527	12.0821	10.5999	11.2149	10.236	15.1921	13.5811	13.9797	12.4128	13.6901	5.78136	7.85175	11.7838
TCGA-G4-6302-01A	CMS4	11.9855	2	13.6867	11.2107	9.35975	12.101	8.9571	11.4863	12.2204	10.0056	9.77479	14.2566	11.0375	10.5392	11.5142	11.8588	11.4569	12.6896	11.6689	10.2467	10.7482	9.7364	14.3513	10.1599	12.9602	12.6366	11.6257	5.24793	5.35755	10.9679
TCGA-D5-6541-01A	CMS4	12.2641	3.58496	14.2607	14.0573	10.0126	12.8238	8.17493	12.1954	12.1655	10.3365	9.44708	13.8282	11.4362	11.021	12.1003	12.1926	11.2808	12.6889	12.4949	10.9233	11.8106	10.0647	15.9587	14.0794	13.5956	13.418	13.061	5.67243	6.18982	12.6156
TCGA-D5-5541-01A	CMS4	12.8146	1	14.0972	14.5949	10.0661	12.9538	8.51964	11.9069	12.5421	10.3998	10.0389	13.7562	11.3625	10.8865	11.2258	12.5495	11.3242	12.9719	12.1472	11.5755	11.8584	10.8439	14.8051	13.4932	13.8415	13.1611	12.1734	6.33985	6.65821	12.8486
TCGA-A6-2684-01A	CMS4	11.3509	5.52356	13.5002	12.756	9.24674	11.0042	7.87652	10.5241	11.227	9.83447	9.30035	11.2917	10.6671	9.49386	10.6524	11.3301	10.0049	12.2741	10.3185	11.1755	9.0607	9.49885	15.1832	12.4653	12.903	12.6834	11.6839	5	7.92184	11.6978
TCGA-F4-6463-01A	CMS4	12.7661	1	14.495	13.9018	9.94398	12.1373	8.01123	11.2521	12.9078	9.95565	9.84078	13.344	11.6658	9.83447	11.7524	12.9458	11.4858	12.5739	11.8094	10.6411	11.3875	9.92184	15.0586	13.8788	13.0142	12.5548	12.6801	5.58496	7.98299	11.863
TCGA-AA-3526-01A	CMS4	12.7688	1.58496	13.9587	13.8383	9.41151	12.1069	7	11.785	11.0403	9.39017	9.0607	12.7814	11.0674	9.82496	11.29	13.3796	10.9159	12.4297	11.7895	10.3826	10.8138	9.46964	15.1782	13.2397	13.2336	13.0792	12.5555	5.16993	7.49185	12.6735
TCGA-D5-6926-01A	CMS4	12.592	2	14.1056	14.2128	9.93074	12.6775	8.62571	11.368	12.7415	10.1599	9.64926	13.5512	10.7715	9.68475	11.2779	12.3343	10.9823	12.9265	11.4226	11.1599	10.891	9.93369	15.0036	12.1137	13.169	12.6939	12.4661	5.75489	7.91886	12.5031
TCGA-D5-6536-01A	CMS4	12.5882	3.16993	14.1214	13.3861	8.84862	11.9986	5.75489	11.6161	11.9196	9.28771	8.65105	14.2721	11.062	9.43045	11.4388	12.8285	11.1504	12.5098	12.5772	10.014	10.9801	9.56796	13.899	12.6957	12.8535	11.0961	12.2345	4.08746	9.28771	11.8796
TCGA-AA-3712-01A	CMS4	13.1755	1	13.8894	14.2671	10.0279	12.3063	7.89482	12.042	12.4648	10.3298	9.0607	13.4934	11.6948	9.33539	11.6488	12.9029	11.0908	12.6555	12.3281	10.3902	11.3185	10.7936	15.0916	13.4954	13.4682	12.1475	12.1	6.58496	5.75489	11.911
TCGA-G4-6314-01A	CMS4	12.8378	0	14.3641	14.1576	10.1293	12.5997	9.1472	11.8537	12.645	10.0634	9.32643	14.0494	11.5784	10.5517	11.8876	10.6439	10.7022	12.8997	12.0375	10.9396	11.0286	10.255	15.0809	13.5012	13.0785	12.3963	12.8299	6.08746	7.21917	11.8576
TCGA-CM-5348-01A	CMS4	12.5223	2.32193	13.9244	11.2479	9.35094	12.5727	9.72451	11.1966	12.8372	10.2058	9.86109	12.9361	11.3934	10.6448	11.9204	12.4793	11.9798	12.6182	12.1183	10.9744	11.6161	10.4115	14.5775	9.53138	13.0836	13.3228	11.5821	5.55459	5.12928	12.5384
TCGA-CK-6751-01A	CMS4	12.6294	1.58496	13.7451	13.9631	9.15228	12.5304	8.14466	11.1241	12.3923	9.54882	9.10329	15.1061	11.464	9.47371	11.3421	12.825	11.1248	12.7958	11.6595	9.85487	11.3365	9.42626	13.7594	12.1053	13.4252	11.9285	12.6484	5.45943	8.36194	11.9542
TCGA-D5-6929-01A	CMS4	12.214	1.58496	14.121	12.9144	9.77314	11.7586	8.21432	10.5469	11.464	9.04166	9.11634	13.2085	11.0451	9.50581	11.1662	12.4724	10.0251	11.9436	10.6348	10.4696	10.8146	9.25974	14.3526	12.1507	13.0308	11.7764	11.4752	4.45943	6.18982	11.1991
TCGA-AA-3675-01A	CMS4	12.6459	4.39232	14.32	14.214	9.10329	12.4049	7.40939	12.0358	12.4062	9.49985	9.01123	13.3629	11.1812	8.633	11.6055	13.3372	11.8114	12.705	12.8337	10.2372	10.8619	9.36851	15.6031	13.8172	13.5267	13.1327	14.0543	6.04439	4.08746	12.1089
TCGA-A6-2681-01A	CMS4	11.5939	1	13.8971	12.8449	7.72792	10.8811	7.56986	10.1898	11.7511	7.64386	7.91886	12.7104	9.02237	8.28077	9.67243	13.0362	9.76984	12.7093	11.3437	7.8392	10.5038	8.34873	14.0088	10.2586	12.9151	10.9381	10.5925	3.58496	4.08746	10.0084
TCGA-AA-3489-01A	CMS4	12.7054	1.58496	13.8089	14.4902	10.7228	12.0417	9.46557	11.7694	12.7398	10.6421	9.85487	13.4235	11.6782	10.8688	12.0147	10.9344	11.3934	13.2587	12.2764	11.5962	11.8846	10.8122	15.5204	13.4965	13.3256	12.9099	12.27	6.62936	7.82018	11.5957
TCGA-G4-6298-01A	CMS4	12.7372	2	14.2208	14.2392	8.90388	11.2912	6.97728	11.6055	11.6896	8.90388	7.94837	13.8438	10.4284	9.19476	11.1364	12.2509	10.5401	12.4788	12.4512	10.2831	11.1886	10.207	14.27	12.6353	12.8682	11.4268	12.1144	5	5.85798	10.6175
TCGA-AA-3532-01A	CMS4	11.6325	4.08746	13.5153	12.1886	8.29002	10.9844	6.97728	11.0828	11.0661	8.76487	8.17991	11.9855	10.1724	9.04712	10.585	9.27612	10.1293	11.8345	10.7048	9.59432	10.0251	8.77479	14.0682	11.2854	12.3926	12.2432	10.6662	4.64386	5.12928	11.5925
TCGA-F4-6704-01A	CMS4	13.7087	1	14.7297	10.8486	10.1586	13.1881	10.3608	12.6432	13.3019	11.0154	10.2773	13.2332	11.7936	10.5661	12.5174	11.4589	12.0498	14.3227	12.9317	11.3332	12.3278	11.6891	15.1829	10.9744	14.1912	13.4612	11.856	6.97728	8.18982	12.3573
TCGA-CM-5860-01A	CMS4	12.1718	2.80735	13.7744	12.9982	9.10852	12.6644	8.77149	11.3112	11.1066	9.23122	8.89785	12.821	11.2929	10.2831	11.007	10.1724	11.3337	11.8781	11.1768	9.75489	9.89785	9.31967	15.0624	11.6555	12.511	13.1144	11.9575	5.93074	7.49185	12.0345
TCGA-CM-6162-01A	CMS4	12.4325	2.58496	13.6915	12.1555	9.84235	12.7952	8.34873	11.4757	13.076	10.584	9.84235	14.1622	12.0314	11.151	11.9166	12.793	11.6729	12.7814	11.6411	10.7912	11.5285	10.0471	15.4149	10.8242	13.1236	12.7954	12.4828	5.58496	6.08746	12.2624
TCGA-F4-6807-01A	CMS4	12.0327	3	13.9801	13.9892	9.5812	12.4625	8.84862	11.2058	13.0133	10.0674	9.17991	13.8848	11.3756	10.5555	11.3026	12.366	10.9054	12.74	11.5527	10.8619	10.7944	10.0701	14.7133	12.4027	12.9883	12.1734	11.7997	6.10852	6.67243	11.0881
TCGA-AA-3814-01A	CMS4	11.4878	0	13.2978	13.1529	8.64024	11.6402	7.18982	10.7855	10.6439	8.5812	8.66534	12.4969	10.2252	8.76487	10.7356	10.9823	10.1662	11.2456	10.5736	9.29462	9.77149	8.62205	14.1415	10.8626	12.1592	12.3929	11.2264	2.58496	4.90689	11.7202
TCGA-CM-6679-01A	CMS4	12.6337	1	14.1628	14.7556	10.3151	12.774	9.44708	11.3393	12.839	10.3859	9.96145	14.0634	10.891	10.6952	11.5187	10.3365	11.403	12.6253	11.8952	11.1	11.713	10.7356	15.351	12.9011	13.2332	13.1259	12.0485	5.39232	7.48382	12.3947
TCGA-A6-6649-01A	CMS4	13.1586	4.58496	14.3863	12.9377	10.1749	13.4805	8.8857	12.2231	13.5521	10.623	9.98157	13.8251	11.8891	11.3117	12.1536	12.2776	12.247	13.4831	12.5122	11.8549	11.7653	10.9307	15.0714	11.3504	14.0994	13.4516	12.617	6.55459	6.02237	12.4213
TCGA-G4-6297-01A	CMS4	12.3929	4.32193	14.2322	14.0808	9.76155	12.9988	8.58496	11.7822	12.4112	10.1447	8.64386	13.8962	12.1583	10.0348	11.4215	12.4765	11.2027	12.6466	12.3143	10.9278	11.6298	9.84078	15.129	10.6847	13.3019	12.6389	11.5646	5.88264	6.40939	11.8162
TCGA-A6-5656-01B	CMS4	10.4242	5.90689	9.72281	12.3856	10.4041	12.9609	6.52356	8.08746	10.3264	11.0403	10.3061	11.9073	11.9672	10.9024	11.0519	8.93664	11.5177	8.24793	8.29002	12.1793	10.1586	11.5675	13.6382	10.9462	7.61471	13.2368	10.5459	4.9542	9.44708	12.3658
TCGA-DM-A0XD-01A	CMS4	13.1867	7.01123	13.9513	13.3763	9.9263	11.9567	7	12.3742	11.5741	9.33985	8.29462	13.9487	11.5892	10.0634	11.8696	9.35975	10.332	12.7584	12.157	10.4848	11.6591	9.50581	14.235	13.0182	12.6402	11.6751	11.7474	3.80735	6.6865	11.3783
TCGA-AA-3511-01A	CMS4	12.6937	1	14.1852	14.6774	9.21675	12.8206	8.90689	11.8634	12.9164	10.1485	8.87652	13.9271	11.3531	10.9233	11.4969	12.1517	10.9701	12.6159	12.2627	10.3783	11.6344	10.2691	14.6253	11.4949	13.0534	13.3281	11.6439	5.67243	6.64386	12.4136
TCGA-A6-5667-01A	CMS4	12.9194	3.16993	13.5866	14.1228	9.56605	12.6738	7.90087	11.2438	12.2192	10.4367	9.98726	13.4256	11.2562	10.6156	11.0238	12.9549	10.9181	13.0838	12.2363	10.7185	11.2408	10.3934	14.5053	12.8262	13.9338	13.2612	12.2085	4.90689	5.12928	12.6889
TCGA-CM-5868-01A	CMS4	13.3385	3.58496	14.4265	13.5429	9.43045	12.6584	7.71425	11.8811	11.8455	10.196	9.10852	13.765	11.4635	10.5226	11.9531	12.9928	11.272	12.3799	12.4684	10.8234	12.1611	10.1059	15.274	12.7547	13.5994	12.8533	11.948	5.58496	5.88264	12.4059
TCGA-AA-3866-01A	CMS4	11.6106	1	12.819	12.6771	8.45121	11.2935	6.26679	10.1586	10.3902	9.45121	8.54689	13.0131	10.5603	8.3966	10.6257	8.8009	10.207	11.776	11.2076	9.27612	9.82337	8.8009	14.2157	11.9106	12.1749	11.5981	11.0238	4.39232	6.75489	10.8803
TCGA-CM-6170-01A	CMS4	12.6948	1	14.0971	14.7863	9.53138	13.0777	8.53138	11.3471	12.247	10.4388	9.63481	14.1647	11.7009	9.52356	11.6931	8.99152	11.3089	12.1665	11.9936	11.4009	11.2119	11.258	15.6341	11.0382	13.3385	13.3442	12.6933	5.93074	6.16993	12.7488
TCGA-WS-AB45-01A	CMS4	12.2336	3	13.4621	8.39232	10.137	12.5922	8.07146	11.6133	13.1526	11.1668	9.59991	10.9866	11.6878	11.5503	11.7482	11.9443	11.9293	13.0464	11.5285	11.7908	11.3493	11.0444	14.4265	8.82018	13.082	12.9776	12.2983	6.02237	6.84549	12.0691
TCGA-CA-5254-01A	CMS4	12.8748	1	13.6449	12.4349	9.69523	12.814	8.47168	12.0165	12.2955	10.3554	8.98014	13.2445	12.4694	11.0258	11.9447	12.2006	11.3343	13.1413	12.6117	11.3055	11.1611	10.1561	14.8573	11.6407	13.5367	13.0848	13.1003	6.12928	9.72451	11.6795
TCGA-D5-6898-01A	CMS4	13.014	1	14.0783	14.2345	9.44501	12.7914	8.08746	11.2609	13.017	10.6064	9.08746	12.6742	11.5939	10.8289	11.1383	12.9248	10.8704	13.1543	12.0536	10.2668	12.1043	10.6027	15.4727	11.7474	13.4925	12.7599	11.9046	6.42626	5.12928	13.1501
TCGA-D5-6531-01A	CMS4	12.4696	3.16993	13.7953	14.4236	9.33092	12.214	7.53138	11.3772	12.4833	9.56796	8.31288	13.4345	11.42	10.2216	11.8198	12.1805	10.7406	12.8723	11.8439	10.2761	11.4491	9.81698	14.8067	14.1401	12.9146	11.3247	12.3565	5.20945	7.34873	11.5464
TCGA-CK-4948-01B	CMS4	13.4482	2.80735	14.0597	14.1298	9.71425	12.9614	8.94251	12.4336	12.8733	10.0238	10.2408	13.3853	11.9549	10.7822	11.9035	13.1977	11.3929	13.238	12.6546	10.8842	12.0165	10.1836	14.7746	14.4431	13.8043	12.5696	12.5464	5.9542	7.14975	12.4126
TCGA-F4-6809-01A	CMS4	12.9252	4.52356	14.2849	13.4264	10.062	12.4833	9.28771	11.5445	12.368	10.1861	9.83447	14.0372	11.6952	11.1033	11.9121	12.6784	10.0688	12.3955	12.2943	10.8688	11.7292	10.1085	14.4654	11.4988	13.5402	12.6689	12.2776	5.9542	5.64386	11.902
TCGA-AA-3662-01A	CMS4	12.4489	3.16993	13.9185	13.4656	9.53138	12.6987	7.65821	11.4062	12.3729	9.44915	9.81218	13.5104	11.1261	10.2456	11.2784	10.8098	10.4471	12.9493	11.5372	10.3966	11.3146	10.3805	14.6087	13.8992	13.2378	13.1529	11.4681	5.12928	7.01123	12.3435
TCGA-AM-5820-01A	CMS4	12.3875	2	14.0934	14.4323	10.1033	12.697	6.02237	11.9755	12.0389	10.1059	9.01959	12.6764	12.0105	10.6411	10.9929	11.7973	10.9061	12.9363	11.6786	10.3465	11.7486	10.9181	14.1805	12.8045	13.1998	12.8329	12.2706	5.78136	5.08746	12.6589
TCGA-G4-6310-01A	CMS4	11.643	0	13.618	13.442	8.90087	11.6443	6.44294	10.8463	11.5641	9.44294	9.34873	13.2174	10.3465	9.50978	10.8431	11.9491	9.72281	11.8777	11.0471	9.68124	10.5177	9.94983	14.394	11.576	12.1007	12.1478	10.8842	5.12928	4.90689	11.3465
TCGA-AA-3872-01A	CMS4	11.6488	1	13.4114	12.6172	8.85798	11.4205	7.77479	11.4737	11.3723	8.82972	8.16993	12.8023	10.3287	8.84862	10.5906	9.6987	9.9901	12.3652	11.7632	9	10.3343	9.10329	13.7779	11.7887	12.7559	11.7781	11.3597	5.75489	6.33985	10.7271
TCGA-AD-6964-01A	CMS4	12.0454	2	13.605	11.6475	9.25503	11.8154	8.2854	11.3157	11.9005	9.27146	9.22159	12.1768	11.0546	9.19476	10.9016	11.6138	11.0021	12.2426	11.1026	10.1948	9.5157	9.41363	13.7103	10.683	12.375	11.3106	11.9556	5.12928	8.86419	11.0788
TCGA-AZ-4616-01A	CMS4	13.0698	4.52356	14.0249	13.0768	8.5812	11.9177	6.80735	12.0515	11.1812	9.34207	8.37069	13.5744	11.3794	9.69	11.7887	12.2432	10.6184	12.7713	12.1787	10.3129	10.6804	9.41785	14.0477	11.7875	13.4507	11.2384	12.1771	3.80735	6.61471	11.3608
TCGA-D5-6931-01A	CMS4	13.0123	4.24793	14.2367	13.4322	9.98584	12.6407	7.81378	11.6618	12.8519	9.92926	8.58496	14.7141	12.0358	10.7048	11.8622	12.7343	11.3287	13.0578	11.8431	10.6119	11.5831	10.1059	14.9152	12.6551	13.2832	12.5779	12.03	6.42626	5.61471	11.9414
TCGA-D5-6924-01A	CMS4	11.8254	1	13.1131	14.4513	9.82337	11.6751	7.53138	11.0748	11.9458	9.61102	8.35755	12.5755	10.5157	9.32418	10.7313	11.4346	10.2644	11.8361	10.5999	10.3998	10.6564	10.0795	14.2723	13.5539	12.5831	11.6698	11.4163	5.04439	7.16993	11.4315
TCGA-QG-A5YW-01A	CMS4	12.9031	3.16993	14.5412	13.5824	9.83131	12.988	7.88874	11.8178	12.4851	9.56605	8.73809	13.9071	11.6613	10.5689	11.7632	10.8971	11.4014	13.5094	12.2874	11.2414	11.6569	10.115	14.5672	13.7561	13.1431	12.1555	12.3256	4.08746	9.85331	12.118
TCGA-CA-6718-01A	CMS4	13.0588	3.90689	14.1035	13.085	9.36194	13.0401	5.93074	11.9687	13.2969	10.1306	8.62936	13.8527	11.7215	10.888	12.0403	10.3163	11.6298	13.0703	12.3298	10.8588	11.6407	9.95128	15.3519	10.9359	13.874	12.0668	12.2198	6.64386	5.80735	11.9535
TCGA-A6-5662-01A	CMS4	12.2703	2.32193	14.2857	14.7816	9.49985	12.8184	7.03342	11.7785	11.8471	10.2046	9.86419	14.119	11.7916	10.4115	11.117	13.617	11.23	11.9848	11.9651	10.7347	11.9589	10.0348	15.3191	13.3031	13.0634	12.8533	12.097	6.40939	5.61471	11.7883
TCGA-CM-6676-01A	CMS4	12.9018	0	14.0408	15.2116	9.93517	12.7106	7.94837	11.7343	12.5216	9.66356	9.08746	13.6142	11.697	9.80896	11.2198	12.5603	10.9039	12.6907	11.7715	11.1092	11.5689	10.3231	14.8348	14.1071	12.96	12.6291	13.5274	5.32193	8.35315	12.5372
TCGA-AD-6899-01A	CMS4	12.6486	4.64386	14.5613	14.013	9.86882	12.4126	9.35094	11.4491	12.6883	10.5411	9.90087	13.243	11.2639	10.9986	11.7711	13.284	10.8933	13.0888	11.7524	10.9593	11.683	10.5727	15.0408	12.9683	13.5145	13.0705	11.7372	6.40939	9.26209	12.2064
TCGA-AD-6548-01A	CMS4	13.1529	3.80735	14.2504	13.9483	9.85019	12.9674	7.24793	11.7241	12.8168	10.0941	9.00843	15.5425	11.5343	10.5324	11.6156	12.3942	11.272	12.9942	12.057	10.7406	11.8226	9.96578	15.469	13.7613	13.7361	12.7766	12.0161	5.78136	6.90689	12.2294
TCGA-F4-6461-01A	CMS4	11.9447	1	14.153	13.0701	9.56986	12.5174	8.55459	11.3636	12.1545	10.1267	9.39017	13.8361	11.0035	10.4325	10.9432	12.3315	9.80574	12.5713	11.7574	10.5527	11.2131	10.218	14.3173	12.1926	12.7518	12.1494	11.9618	5.20945	5.78136	11.2697
TCGA-F4-6854-01A	CMS4	13.3238	0	14.2864	14.6218	10.3163	12.7964	8.09276	11.6569	12.5534	10.1774	9.42836	13.8576	11.3493	9.84078	11.9226	13.8146	10.9571	13.5062	12.1199	10.5594	11.9873	10.7065	15.0938	13.1709	13.6487	12.9979	11.8005	6.52356	7.52356	12.2408
TCGA-CM-6680-01A	CMS4	12.7207	1	13.9588	14.3229	9.92778	12.9672	8.48382	11.3146	12.0317	10.1923	9.8857	15.3696	11.5641	10.2784	12.2479	13.1354	11.0369	12.649	11.8781	11.1599	11.2276	10.3197	14.7112	13.6861	13.4215	12.5218	12.526	6.02237	6.82018	11.7973
TCGA-F4-6460-01A	CMS4	12.8628	1.58496	13.6534	13.6782	9.22641	12.2429	8.63662	11.3663	12.4831	9.49785	9.29692	13.8649	11.0546	9.98868	11.4868	13.0823	10.6662	12.6227	12.3902	10.716	11.2234	10.224	14.5981	13.4849	12.9567	11.6207	11.4445	5.83289	7.40939	10.7566
TCGA-AA-3655-01A	CMS4	12.5751	0	13.6198	13.6133	9.82177	12.6974	7.90689	11.3432	12.5071	9.84862	8.51964	13.5433	11.785	9.54496	11.7686	12.3542	8.32193	13.1575	11.6939	10.9293	11.4378	10.332	14.8404	12.3551	13.0187	12.5936	12.6103	5.35755	8.01123	12.1225
TCGA-CM-6169-01A	CMS4	10.7013	4.85798	12.4168	13.3171	9.28309	12.2303	7.3837	9.87036	11.3783	9.56224	9.31288	12.3273	10.3531	9.76984	10.5971	9.16993	10.014	10.9922	10.2819	10.1434	10.42	9.56415	14.0921	13.0023	11.896	12.221	10.7985	4.90689	5.55459	11.4194
TCGA-AA-3952-01A	CMS4	11.3837	4.85798	12.2729	12.5122	8.11374	10.4798	7.17991	10.2842	9.9629	9.11634	7.2384	12.2577	10.2216	7.8009	9.64205	8.23362	10.0553	11.3038	10.9285	8.36632	10.1189	8.81057	13.3311	11.6087	11.8746	11.239	11.9958	4.39232	3.58496	10.29
TCGA-CK-4950-01A	CMS4	13.3935	1.58496	14.7827	13.4007	9.93811	13.689	7.88874	12.2553	12.8492	10.0498	9.66888	14.7281	12.1908	10.7474	11.7964	13.1906	11.0901	13.3722	12.0851	10.332	11.8301	10	14.7704	12.9361	14.2931	13.4205	12.64	6.20945	9.13699	12.3426
TCGA-F4-6570-01A	CMS4	12.7372	1	14.033	11.4868	9.61655	12.7	7.40939	12.0838	12.5103	9.7879	9.25974	13.8271	10.8226	10.3443	11.8114	12.9952	11.5703	12.8734	11.9091	10.2981	11.4099	9.84078	15.1021	10.6777	13.4731	11.9263	11.5703	5.61471	12.3404	11.9766
TCGA-AZ-6600-01A	CMS4	13.0241	1.58496	14.5635	13.1405	9.72962	12.6812	7.49985	11.7752	12.36	9.8857	9.08481	13.0244	11.7292	10.7356	11.3723	12.815	11.3815	12.8765	12.3671	10.9858	11.5784	10.014	14.3048	12.1618	13.718	12.5023	11.4179	7	5.75489	12.0262
TCGA-D5-6922-01A	CMS4	13.2033	3.16993	14.1294	14.2882	10.242	13.379	8.94544	11.7661	13.1782	10.5479	8.96578	13.2254	11.2929	10.1611	12.0911	13.0289	10.8903	13.5347	12.4049	11.444	11.8576	10.8242	15.1899	12.8496	13.5774	13.3139	13.2273	6.44294	9.06878	12.8086
TCGA-D5-7000-01A	CMS4	13.1596	4	14.04	13.5713	10.1033	13.0238	7.92481	11.9848	12.7973	10.1687	8.89178	14.361	12.2143	11.0105	11.811	12.8112	11.6944	13.0224	11.6407	10.9285	11.6366	10.3608	14.7153	11.7903	13.3436	12.9826	12.1914	6.52356	5.20945	12.3435
TCGA-A6-2674-01B	CMS4	11.1383	7.09803	10.1662	10.4429	10.4136	11.6307	6.6865	8.03342	10.4221	10.6119	9.60733	11.4388	11.809	10.2491	10.8218	8.11894	10.4969	9.40301	8.85175	12.5041	9.62753	11.007	12.4901	8.43463	8.56605	11.7052	11.041	3.45943	9.90238	11.0914
TCGA-CM-6172-01A	CMS4	12.6575	7.32193	13.9706	13.5326	9.22882	13.0083	7.90087	12.0161	12.2009	10.0403	9.43045	13.525	11.4242	10.4808	11.1898	11.0539	11.2324	12.7497	11.8194	10.5137	11.5157	10.4898	14.3382	13.3117	13.0476	13.2932	11.7087	5.88264	5.64386	12.7185
TCGA-AZ-6603-01A	CMS4	12.8447	1	14.0681	15.0759	10.1611	13.0375	8.92184	12.0151	12.9726	10.5498	9.53333	14.2672	11.5613	9.89482	11.9233	13.026	11.2149	12.4813	11.838	11.1755	11.7326	10.5028	15.3397	13.6092	13.3436	13.1335	12.2828	6.24793	6.64386	12.463
TCGA-NH-A8F8-01A	CMS4	12.73	3	13.6299	14.5738	9.3966	11.7065	7.06609	11.233	11.5013	9.31967	8.94251	13.5141	11.0828	10.3826	11.1712	12.0403	10.3242	11.783	12.1111	10.783	11.3157	9.87344	14.688	12.7052	12.82	11.2167	11.8849	5.12928	6.59991	11.7924
TCGA-CK-6748-01A	CMS4	12.0984	3.45943	14.7154	15.5097	9.38586	13.2181	8.86109	11.9883	12.7711	10.236	9.77479	14.7686	12.1036	10.6935	11.5396	13.2186	11.5142	12.6502	11.544	9.5812	11.5372	10.4083	15.2384	11.7981	13.5979	13.1526	12.3449	6.58496	6.06609	12.3682
TCGA-A6-6142-01A	CMS4	12.1978	1.58496	13.909	14.5233	9.04712	12.013	8.24317	11.5048	12.164	9.46557	9.30606	13.691	10.8361	9.59619	10.96	12.4318	11.1466	12.1799	11.7091	10.3587	10.9708	9.46352	14.5588	13.3048	12.7787	12.2021	11.3106	5.42626	7.15987	11.5641
TCGA-A6-A565-01A	CMS4	12.8916	2.32193	13.7689	11.6996	10.8074	13.498	8.48382	11.8811	13.082	10.6689	9.76818	12.5467	12.4396	11.3614	11.944	11.9204	11.9798	13.2339	12.4658	12.5314	11.8876	10.8811	15.1762	9.76321	13.1872	13.5289	12.0678	6.32193	6.98868	12.4745
TCGA-F4-6855-01A	CMS4	11.7624	1.58496	13.8857	13.7687	9.06878	11.6339	8.55459	10.8963	11.7793	9.51373	9.06609	13.0918	10.5641	10.1072	11.0119	12.5551	9.56605	12.0944	11.1749	10.421	10.3376	9.94105	14.2708	12.4729	12.557	11.6931	11.8792	5	5.42626	10.7499
TCGA-A6-2675-01A	CMS4	12.1367	2	13.6204	13.6124	9.22882	12.3842	8.90087	10.8788	12.2636	9.89482	9.53528	13.2037	11.158	9.77643	11.4357	10.4543	11.0279	12.4633	11.4388	10.6555	11.0251	9.86728	14.7226	11.9218	12.824	12.5253	11.2639	5.72792	4.85798	12.1706
TCGA-AZ-6605-01A	CMS4	12.5608	1	13.8236	13.6142	10.1434	12.5596	9.58871	11.4813	12.2273	10.0348	9.17991	12.9751	11.3354	10.1319	11.5108	12.4019	11.0688	12.4099	11.6618	10.7731	11.0348	9.86573	14.936	11.3387	12.9669	12.5708	12.101	5.42626	6.53916	12.0944
TCGA-D5-6927-01A	CMS4	12.5627	2	13.5199	12.6773	9.54882	12.127	7.29462	11.0355	12.42	9.09803	8.86728	12.514	10.7048	9.82655	10.9166	12.0928	11.0314	12.5962	10.988	9.97298	10.341	9.21189	14.4013	10.9873	12.9192	12.0838	12.6564	5.45943	5	11.1997
TCGA-A6-2671-01A	CMS4	12.5649	1	13.9369	13.2782	8.81057	11.2058	6.61471	10.5555	12.1746	8.5812	9	12.9989	9.62753	8.48382	10.4645	8.51964	9.98299	12.2857	11.2095	7.57743	10.7944	8.37504	15.5689	12.115	13.1969	10.0458	10.9099	6.08746	5.2854	9.93221
TCGA-A6-6781-01A	CMS4	11.9285	1.80735	13.5409	11.0358	10.2597	12.3226	8.94105	11.2779	11.8412	10.8514	9.97513	12.3103	11.6241	11.4735	11.7973	12.1416	12.0002	12.8274	10.6896	11.7341	10.5118	10.7343	14.8416	10.3597	12.6454	12.5074	11.8254	5.49185	7.48784	11.5684
TCGA-D5-6535-01A	CMS4	12.6159	6	13.6134	14.4065	9.69174	12.8746	7.69349	10.6511	12.3729	10.4512	9.26679	13.7308	12.0934	10.2808	11.0888	12.5387	11.3886	12.2577	11.9185	10.445	11.5603	10.3565	14.0918	12.9832	12.5406	12.4846	11.9144	5.55459	5.58496	11.2912
TCGA-CM-6678-01A	CMS4	12.7013	3.16993	14.1322	14.7515	9.34873	12.3584	8.33985	12.1702	12.5272	9.31288	8.76155	13.5861	11.7048	10.8178	11.6511	13.6404	11.4089	13.1459	12.1898	10.3004	11.4584	10.1033	14.4684	13.456	13.497	12.3701	12.5085	5.55459	7.08746	11.5445
TCGA-A6-6651-01A	CMS4	12.3707	1	14.2026	14.5345	10.0607	12.4255	9.14466	11.8746	13.0079	10.5028	9.55459	12.9317	11.1929	10.4635	11.6165	12.9627	11.6064	12.8418	12.2932	10.941	11.5211	10.5362	14.4951	12.9224	13.5278	12.8092	12.1646	6.22882	6.59991	11.9069
TCGA-A6-3810-01B	CMS4	11.1966	4.39232	10.3365	13.7829	11.1517	12.63	6.10852	8.49586	10.7566	11.9088	10.4858	12.7162	12.2653	11.0641	10.9425	10.585	12.0698	9.36851	8.96	12.6375	10.2946	11.1674	13.4423	10.4346	8.64024	12.8863	10.8978	4.24793	11.0808	12.0227
TCGA-D5-6928-01A	CMS4	13.1663	1	13.8883	11.3934	10.6733	13.079	7.59246	11.6257	13.1188	10.0403	8.73471	13.4855	11.3476	10.7682	12.1039	12.1482	12.0119	12.9638	11.5618	11.8498	11.4528	10.2715	14.8223	9.50779	13.3894	11.9125	12.2753	6.35755	10.1267	11.4934
TCGA-D5-6534-01A	CMS4	12.4065	4.24793	14.535	12.0032	10.0888	13.2415	10.4357	11.9506	12.6729	10.6909	9.80735	13.1077	11.643	11.168	12.1665	11.5774	11.8541	13.5093	11.7155	11.6366	11.4372	10.7398	15.2005	11.0231	13.5584	13.4177	12.4391	6.20945	6.12928	12.432
TCGA-A6-3808-01A	CMS4	11.6257	0	12.9418	11.9192	8.16993	11.3504	7.01123	10.352	10.6689	8.37069	8.78136	11.7768	10.4848	8.61102	10.1948	11.5859	10.4939	11.4486	10.4949	9.25974	9.57932	8.36632	13.3079	11.964	12.0035	11.5594	11.6357	4.08746	6.2854	10.9484
TCGA-G4-6303-01A	CMS4	13.1325	4	14.2741	14.8114	10.29	13.4043	8.76818	11.5793	13.3895	10.9723	10.2324	14.396	11.7104	11.2917	11.7266	9.96434	11.4564	12.8908	12.3902	11.4924	11.8982	10.7665	15.082	12.9099	13.2704	12.7572	12.2665	6.61471	6.85798	12.4924
TCGA-AA-3867-01A	CMS4	11.3202	2	13.0111	12.5433	8.57365	10.9542	6.40939	10.102	10.6027	8.46352	8.69349	11.87	9.30606	7.52356	10.1319	10.9944	10.0593	11.3652	10.3197	8.72792	9.82972	8.82337	13.882	12.9278	11.9929	11.8009	10.683	3.58496	3.45943	10.9679
TCGA-F4-6805-01A	CMS4	11.9636	4.16993	13.5098	13.6174	8.89785	12.4566	7.87036	12.1402	12.5529	9.98584	8.92481	13.7514	11.6613	10.444	11.3987	11.948	10.69	12.3859	11.5118	10.3151	11.2615	9.50779	14.6678	12.057	13.0512	12.5703	11.623	5.80735	7.35755	11.5906
TCGA-D5-5537-01A	CMS4	12.3454	0	13.9743	14.0033	9.36194	11.9833	8.81698	11.3078	10.9837	9.27146	9.43879	14.0103	11.3875	10.2831	11.4838	12.4481	9.93369	12.2825	11.2784	9.76155	10.7715	9.71768	15.0088	13.4332	13.4351	12.5871	11.6948	4.64386	8.33539	11.7469
TCGA-A6-5659-01B	CMS4	11.5018	4.08746	11.8102	14.4731	11.4115	13.0984	6.59991	9.80896	11.8226	11.605	10.8727	14.4832	12.2961	11.9855	11.5999	10.9513	11.7343	10.1649	9.90539	12.431	10.8704	12.2556	14.6012	12.7869	8.61102	13.3887	11.9687	3	8.84235	12.6472
TCGA-D5-6932-01A	CMS4	13.0998	4.52356	14.9362	14.3451	9.61471	11.8906	7.01123	11.2808	12.391	9.64205	9.38802	13.6981	10.6083	9.9901	11.3315	13.1536	8.49586	12.3247	11.7586	10.8986	11.6587	9.6865	14.8231	12.6353	13.3073	12.258	12.7814	6.33985	5	12.0831
TCGA-DM-A28A-01A	CMS4	13.1709	3.32193	14.4495	14.4308	9.88722	12.2207	7.86419	11.6321	12.2946	9.9263	9.25503	14.2518	11.2438	9.52748	11.6839	9.91737	11.0217	13.169	12.4171	10.941	11.9009	10.0674	15.3165	13.4475	13.669	11.6032	12.0654	6.04439	7.14975	11.5122
TCGA-D5-6930-01A	CMS4	12.1424	3.32193	13.8003	10.9958	9.16239	12.3688	8.23362	11.0914	12.1286	9.11374	8.98299	13.1233	10.5999	9.96434	11.3371	12.6055	10.927	12.8269	11.3049	9.58496	9.61471	8.86109	14.1484	8.64024	12.6878	11.6448	12.0641	5.42626	6.79442	11.0888
TCGA-D5-6529-01A	CMS4	12.5302	3.70044	14.4416	13.9303	10.0028	12.3137	9.61287	12.6375	12.6746	9.57365	9.10591	13.5994	12.0098	10.6961	12.4453	13.0622	11.1248	12.9701	12.0805	10.5555	11.733	9.99577	14.6209	13.2381	13.5861	12.8321	12.1833	6.93074	5.55459	12.3963
TCGA-AA-3496-01A	CMS4	12.5653	3.70044	13.9929	15.1884	9.92035	12.8876	8.63662	11.5367	13.116	10.1836	9.94544	13.9138	11.4803	10.0154	12.0011	10.1267	10.0389	13.1805	11.9136	11.2586	11.6878	10.6883	14.8496	14.5384	13.461	12.1273	12.2732	5.97728	8	12.4878
TCGA-G4-6311-01A	CMS4	12.7632	5.58496	14.1296	13.6756	9.66178	12.823	7.8009	11.2456	12.3301	9.98726	9.32418	13.87	10.9564	10.1687	10.9658	10.4533	10.3955	12.5159	12.4291	10.1586	11.5454	9.91886	14.4682	12.7758	12.6375	12.102	12.8323	4.75489	5.04439	11.8665
TCGA-AD-6901-01A	CMS4	12.1186	3.80735	14.2693	13.8272	9.28077	12.3058	7.87652	11.1306	11.8033	9.94105	9.33985	13.6147	10.611	9.83763	11.3658	12.5058	10.9491	12.3608	11.5897	10.2082	10.7406	9.63844	15.3432	13.2482	13.1844	12.115	11.7172	4.85798	5.55459	10.8918
TCGA-A6-5660-01A	CMS4	12.6186	2.58496	14.0222	14.1532	9.77149	12.5715	7.78136	11.8057	11.7665	9.83605	9.62753	13.8078	11.3437	8.41785	11.3004	13.5013	11.3231	12.6649	12.1768	10.6528	11.5285	9.97728	15.0969	13.6004	13.0327	12.7818	12.62	5.80735	5.67243	12.163
TCGA-AD-5900-01A	CMS4	12.6786	2.80735	13.679	12.3371	9.15987	12.3177	7.93074	11.9484	12.32	9.48985	8.9542	13.4002	11.0908	10.1293	11.9281	12.6216	11.9396	12.462	12.1003	9.60548	11.098	9.36632	14.3478	9.03067	13.0509	12.2889	11.8696	5.35755	5.24793	11.4136
TCGA-AZ-6601-01A	CMS4	13.1974	0	13.9024	12.5838	10.1421	12.6907	7.40088	11.8622	11.7486	10.1749	9.44915	13.4411	11.5821	9.15228	11.5435	12.3556	11.5906	13.0531	12.4765	10.7715	11.8533	9.98868	14.4419	11.1157	13.4795	12.51	12.4571	6.14975	6.85798	11.7822
TCGA-3L-AA1B-01A	CMS4	12.7893	1.58496	14.0302	15.0935	9.98868	12.551	8.45943	11.5083	12.6092	9.78463	9.62753	13.123	11.5265	10.5915	11.5245	12.726	11.1849	12.7532	11.8447	11.0566	11.4553	10.6457	15.0752	15.0508	13.3353	12.0116	12.2822	5.58496	9.46148	11.5003
